# Supplementary material for: P2X7R of synovial fibroblasts is a potential therapeutic target associated with refractory rheumatoid arthritis
Source: Sci Adv. 2026 May 22;12(21):eadw9543. doi: 10.1126/sciadv.adw9543 (PMC13196751; doi:10.1126/sciadv.adw9543)
Supplement: Supplementary file 2 — Data files S1 to S8 [file sciadv.adw9543_data_files_s1_to_s8.zip]

Archive with 1 entries (1 files):
- sciadv.adw9543_data_files_s1_to_s8.xlsx
