# Supplementary material for: P2X7R of synovial fibroblasts is a potential therapeutic target associated with refractory rheumatoid arthritis
Source: Sci Adv. 2026 May 22;12(21):eadw9543. doi: 10.1126/sciadv.adw9543 (PMC13196751; doi:10.1126/sciadv.adw9543)
Supplement: Supplementary file 2 — Data files S1 to S8 [file sciadv.adw9543_data_files_s1_to_s8.zip › sciadv.adw9543_data_files_s1_to_s8.xlsx]

## Sheet: Supplementary data.1
Supplementary data.1. All genes of the regulatory network Module 1（black）
G0S2
TCIM
NOV
NRXN1
EREG
FMO2
FGL2
HTRA4
MTRNR2L1
OLFM3
APOB
RPS4Y1
GPR1
WFDC1
CD55
C2orf40
ZDBF2
CLUL1
GUCY1A2
HBEGF
XYLT1
DIRC3
TOX3
SCUBE1
MRAP2
RAI14
CFD
LMO2
MEG8
COL22A1
NDNF
CAVIN2
NGFR
EFNB2
EDNRB
AC004540.2
ITGA6
IGSF10
C1QTNF7
HSPB1
CIT
FZD7
AL139393.2
MAL
GDPD3
THBS4
ANK3
ALDH1A3
CLIC5
GPX3
ITIH5
ERRFI1
CLEC3B
SLC4A4
PTHLH
TIMP3
ENPP1
CTTNBP2
PLEKHA1
CRISPLD1
DBP
LFNG
RAMP2
BDKRB2
TSPAN7
NTF3
ADAMTSL1
MTUS2
USP2
SYNPO2
SEMA3G
ADGRD1
C17orf58
ROBO2
HIST3H2A
GPRIN3
PNMT
PITX1
TNFAIP2
TMEM233
IRX3
MINDY2
LHFPL6
OLFML2B
ZSWIM6
ICA1
CPNE4
EIF1AY
BCAM
PLCB1
CSF1
NOVA1
GSN
NEAT1
TGFB2
TRHDE
MAFA-AS1
SHANK2
PRMT7
LINC02185
PCDHB16
SEMA3E
PLEKHA5
EFHD2
ERC1
NTNG2
UST
BEX4
RNF165
ADAMTS3
C16orf45
LINC01833
MAP9
MYPN
ADAM23
EBF2
GALNT10
KCNK3
CDH15
SUSD4
TSHZ2
TRIM2
PPARG
RGMA
VLDLR
HTATSF1
FLNB
EPB41L1
SELENOP
BCR
PRKG1
SLC9A3R2
PER3
ABCC6
NLGN4Y
FAM135B
SPARCL1
ZMAT1
MYO16
AP002370.2
CGNL1
KDM5D
SLC45A1
TP53I3
GABPB1-AS1
SULT1A1
SAMD12
TOB1
C10orf105
SMAD3
RUNX1T1
ELOVL4
ABCA8
FAM110B
VSTM2L
KHDRBS3
PCSK6
TRNP1
GRK5
RELL1
TLN2
MYEF2
TNFRSF19
HOXA9
TMEM144
SOX6
JAG1
ARHGAP5
AC092683.1
C5orf66-AS1
GULP1
FGF14
FXYD6
LTBP4
ZBTB10
RAMP2-AS1
TTTY15
ZFY
MAPK7
ADAM10
USP9Y
TTC39B
FAM171A1
UNC5C
ITGA3
ANO5
UTRN
LRRC2
FHOD3
NEDD4L
ZMYND8
ARHGAP28
MELTF
CMIP
RAB23
GPSM2
STON2
LIMD1
KALRN
ZEB1
NMD3
ZBTB37
DDR2
TSPAN15
ST5
ZNF385B
SV2B
DGKG
ARNTL2
TRERF1
FAM49A
MIR29B2CHG
RGS10
GALNT12
GABRB1
DLX4
GPC5
RNF217
PIK3IP1
BEGAIN
TDRP
ANKRD36
TCF7L1
KIF1B
ZFHX4
GAMT
MAN1C1
LAMA5
HSPA12A
SNHG18
TIAM1
MNS1
LYSMD4
MAP3K1
CXXC5
TRAF5
NUMBL
EHD4
UACA
C1orf167
BOK
LINC01239
AC008105.3
VPS13A
STX4
GDPD5
AC084816.1
MSI2
ZNF117
DAPK1
MKL2
P2RX7
EPB41
STUM
ZNRF2
LRRC28
PREX1
TST
BATF2
PHLPP1
SEMA3B
PLEKHA4
ENPP5
ENPP4
CACNA2D1
TFPI
MFSD6

## Sheet: Supplementary data.2
Supplementary data.2. Comparative analysis of sequence homology between rat and human P2X7 receptors (P2X7R)
Description	Scientific Name	Query Cover	E value	Per. ident	Acc. Len	Accession
P2X purinoceptor 7 [Rattus norvegicus]	Rattus norvegicus	1	0	80.34	595	NP_062129.1

## Sheet: Supplementary data.3
Supplementary data.3. Upregulated genes in EVT-401 group compared to TNF-α group
Gene ID	Gene Symbol	log2 (EVT401 / TNF-α)	Qvalue (EVT401 / TNF-α)
10006	'ABI1'	0.682551957458508	0.0280279862110592
10007	'GNPDA1'	1.25316148357021	6.82736726864E-4
100113407	'TMEM170B'	1.68329315773903	0.0012119273158358
100127983	'C8orf88'	1.31112396600822	0.0049730584149039
10014	'HDAC5'	0.574855763330807	0.0392072785329885
100170841	'EPOP'	1.87776702246044	0.0236098737440129
10018	'BCL2L11'	1.76127772004331	0.033727104828557
100271849	'MEF2B'	1.54449484818453	0.0034375155553014
100526740	'ATP5MF-PTCD1'	6.51784066311738	0.0444647408245749
10079	'ATP9A'	0.97391636867721	5.63925982837285E-5
10090	'UST'	0.767723434992168	2.780015646453E-4
10098	'TSPAN5'	0.641747958991558	0.0290297535510549
101059953	'NPIPA8'	1.23636783196859	0.0285332312406643
10113	'PREB'	0.759911904034247	3.830429837385E-4
10126	'DNAL4'	1.11441828569016	0.0087713988595902
10150	'MBNL2'	0.801750338534523	5.92292795275552E-5
10157	'AASS'	0.762425469658386	8.061998010913E-4
10209	'EIF1'	0.807915869388712	1.40213218778997E-7
1026	'CDKN1A'	0.99431655623184	0.0036049723799469
10263	'CDK2AP2'	1.31158204499662	4.35389314455503E-7
102723996	'LOC102723996'	4.81526041164406	1.9469675933598099E-13
102724250	'LOC102724250'	0.94018858390948	0.0491554219888329
102724428	'SIK1B'	1.01241297370407	0.0081656956862709
102724560	'CBSL'	1.94425974872092	5.25301117633833E-6
10282	'BET1'	0.781451352774064	0.0349365062906988
10289	'EIF1B'	0.612220192096069	0.0055525870426819
1030	'CDKN2B'	1.50419517716707	1.950090334752E-4
10309	'CCNO'	1.05179914660929	0.0303294231861421
10313	'RTN3'	0.831398174563443	3.46964602015805E-7
10384	'BTN3A3'	1.3520606919085	3.99506142240398E-7
10420	'TESK2'	1.39430062296789	3.560502144041E-4
10456	'HAX1'	0.663920341968071	8.09943907885419E-5
10466	'COG5'	0.823824734479072	6.140052200407E-4
10469	'TIMM44'	0.880272236490559	0.0178949944662738
10473	'HMGN4'	0.578145841222311	0.0079328517377149
10483	'SEC23B'	0.90447615607363	1.422966087731E-4
10497	'UNC13B'	0.582825929298053	0.0311725337275479
10505	'SEMA4F'	0.733217407153527	0.006878502425397
1052	'CEBPD'	0.963116880735246	0.0026001098486913
10525	'HYOU1'	1.40577985292706	2.7577939135587904E-9
1054	'CEBPG'	1.5486959049735	1.55504700145444E-13
10550	'ARL6IP5'	0.619681053098926	0.0383416113925718
10580	'SORBS1'	1.87941922123117	0.0108042389391704
10656	'KHDRBS3'	1.37176327443451	0.0080935429110731
10668	'CGRRF1'	0.979713077606393	0.0251454948183133
106865373	'GET1-SH3BGR'	5.96625036444509	0.0077680107651222
10724	'OGA'	1.20289460327764	5.5389465757795495E-12
10797	'MTHFD2'	2.29716611145403	5.47540621505734E-37
10899	'JTB'	0.548053699587567	0.0395724031757863
10948	'STARD3'	0.675969918872663	0.0011465487207443
10957	'PNRC1'	1.38427239539172	8.42275178910961E-8
10959	'TMED2'	0.340482616470865	0.0365436617790127
10972	'TMED10'	0.540597690284998	0.0086810030207352
10983	'CCNI'	0.730153308667081	0.0012606642319986
11007	'CCDC85B'	0.710286559296638	0.0243533658778291
11020	'IFT27'	0.940422640004251	5.25671333108542E-5
11022	'TDRKH'	1.11279171995621	0.0078534056282842
11031	'RAB31'	0.656971344957171	0.0080935429110731
11033	'ADAP1'	1.54883656592328	0.0367773052922546
1104	'RCC1'	0.528338594847768	0.0093973320442723
11046	'SLC35D2'	1.00818173087777	2.780015646453E-4
11108	'PRDM4'	0.689093891184474	0.0015658098864514
11118	'BTN3A2'	0.822134134690591	6.4930048306464E-5
11119	'BTN3A1'	1.38134658339965	1.28618237000846E-11
11145	'PLAAT3'	0.985610730229921	0.036513451296623
11153	'FICD'	1.55760685362805	5.94562062613706E-8
11159	'RABL2A'	0.988847863500841	0.009164235123719
11179	'ZNF277'	1.15766605707547	9.72076394837085E-5
1119	'CHKA'	1.28772698574357	0.0016494255519476
11212	'PLPBP'	0.531058861106049	0.0451478358814875
11231	'SEC63'	0.562848987021207	0.0232097616257362
11236	'RNF139'	0.587768117559326	0.0274726240706966
11238	'CA5B'	1.24991400573048	0.0496551366031535
11245	'GPR176'	0.771026241821982	0.0125310085157797
112483	'SAT2'	0.577672506983644	0.005464845020778
11260	'XPOT'	1.60103413671987	8.31699180511126E-13
112611	'RWDD2A'	0.829719338756398	0.0100297957836211
112942	'CFAP36'	0.719304263286017	0.0066478998484418
113263	'GLCCI1'	0.744700401583547	0.0421032948598756
11342	'RNF13'	0.80699483366844	4.459620195155E-4
113612	'CYP2U1'	1.34039637583108	1.806922298169E-4
113675	'SDSL'	1.74256856409275	4.56277025930818E-5
113730	'KLHDC7B'	5.31572950628164	3.3155444732499295E-11
114088	'TRIM9'	1.53467174886923	0.0010373600652282
114625	'ERMAP'	0.548289110746132	0.0411035136773359
114926	'SMIM19'	1.01018589404138	1.077374737719E-4
1152	'CKB'	1.9695536040909	0.0139311971967888
115286	'SLC25A26'	1.01476856633463	0.0022095770888155
115294	'PCMTD1'	0.817072852392882	0.0038494105596716
116442	'RAB39B'	4.67068818854474	7.250174579762E-4
116447	'TOP1MT'	0.888895274852283	0.0013018195508474
116496	'NIBAN1'	2.6716520821593	1.1936312756703E-15
116988	'AGAP3'	0.527819846523594	0.0110521046346496
117177	'RAB3IP'	1.04495663011521	0.0169160153671094
117584	'RFFL'	1.03280165533711	0.0457678689967488
118460	'EXOSC6'	0.577072544315661	0.0140974974077801
1186	'CLCN7'	0.670911734217345	0.0386023907705377
118812	'MORN4'	1.16788981527106	0.0203490882557453
119504	'ANAPC16'	0.865015981100741	0.0025880566136933
120227	'CYP2R1'	1.22893375050816	0.0048486547869179
1203	'CLN5'	0.817541893920895	1.753084468638E-4
120526	'DNAJC24'	0.966990736380267	1.52971561334148E-5
122616	'CLBA1'	0.971279268298995	1.74247278849189E-5
122953	'JDP2'	1.40058375599405	0.0120623505759284
123775	'C16orf46'	1.33027011552683	0.0454118221244311
124402	'UBALD1'	0.459332453138805	0.025298756528021
124512	'METTL23'	0.701814356105253	0.012699192415858
124935	'SLC43A2'	1.62668310784745	6.635685600631741E-9
124961	'ZFP3'	1.06904815296251	0.0079617863587667
124995	'MRPL10'	0.533981511525673	0.0239061402710565
126068	'ZNF441'	0.920887620189966	0.0325358989043424
126374	'WTIP'	1.00311920999462	0.0029805317110417
126661	'CCDC163'	1.73874159287487	0.016435625253912
1286	'COL4A4'	2.66829449312466	2.38398758952054E-5
128853	'DUSP15'	5.02084504201625	6.62825737263703E-12
130589	'GALM'	1.07311524559617	0.021269990915445
131616	'TMEM42'	1.20062573848571	0.0044107646569528
1317	'SLC31A1'	1.08919364340083	1.07273317877535E-8
131870	'NUDT16'	1.04986180188431	0.0301331839769311
132160	'PPM1M'	0.586599258999632	0.0344565256467161
132671	'SPATA18'	1.00353321213774	0.0092534119056019
132884	'EVC2'	1.0262097171986	0.0182814548916144
133746	'JMY'	1.6965827365093	1.79809403929299E-7
134147	'CMBL'	0.6339185783086	0.041493999524385
134266	'GRPEL2'	1.10719596213873	0.0050539961172163
135112	'NCOA7'	1.30506	3.99865860718886E-6
136	'ADORA2B'	2.5001750623624	6.49068384690356E-6
1370	'CPN2'	3.13697897899886	0.0347174796902817
137886	'UBXN2B'	1.01376822771357	0.0150950502394478
140730	'RIMS4'	4.87050437662579	0.0227418520050747
140809	'SRXN1'	2.0742277324003	8.16938724999898E-15
1428	'CRYM'	2.66334277322434	5.55696084818951E-5
143187	'VTI1A'	0.566598703074914	0.0044405997813673
1435	'CSF1'	1.05117435001313	0.0224304432318278
143686	'SESN3'	2.01304552201412	9.68240663843043E-8
143689	'PIWIL4'	1.27266553255989	0.0174276979482469
144348	'ZNF664'	0.497083365987325	0.004441197837666
144577	'KICS2'	0.777721912788058	0.0259049120758136
145282	'MIPOL1'	1.56642779018544	0.0097715816126134
145853	'C15orf61'	0.872313937586184	0.0118914014209672
1459	'CSNK2A2'	0.961828488444266	5.28326721574422E-7
1475	'CSTA'	1.88044176195366	0.0391108247358462
1476	'CSTB'	0.664172312713403	0.0181576710088044
147949	'ZNF583'	0.784333555459562	0.0179619152705913
148252	'DIRAS1'	1.93002970043702	1.20174134932555E-10
148254	'ZNF555'	1.00098596908342	0.0214781440816859
148867	'SLC30A7'	0.4731354704829	0.0206288402287678
1491	'CTH'	2.55768532017279	2.65791319490503E-8
149345	'SHISA4'	0.761834893983225	0.0042460967703361
1497	'CTNS'	0.664770872796647	0.003780168518026
149951	'COMMD7'	0.545720506958805	0.0117754782535994
150082	'LCA5L'	1.62555716463686	0.0046907250201106
150350	'ENTHD1'	6.68601625174879	0.002797298605401
151050	'KANSL1L'	1.09593600976479	2.03937360334492E-6
151313	'FAHD2B'	2.62346111506319	0.0034554979373216
151473	'SLC16A14'	2.96750123958973	1.938000639814E-4
151613	'TTC14'	0.618526174444985	0.0030532392261532
151742	'PPM1L'	2.09472144932683	0.0011512998068167
152189	'CMTM8'	2.22576626869469	0.0301317436805383
152518	'NFXL1'	1.03749488590005	2.038754213208E-4
153222	'CREBRF'	1.13292538451854	0.0013716774688439
153241	'CEP120'	0.623336419003134	0.0319399181370671
154214	'RNF217'	0.872205441985258	0.0212833920820746
154467	'CCDC167'	1.35929532083578	1.5841135737933E-6
155382	'VPS37D'	1.64236699495438	0.0148810146126247
157769	'FAM91A1'	0.485037831841224	0.0382553344673492
158219	'TTC39B'	1.09243360275773	0.0155144092867112
158293	'FAM120AOS'	0.675491890552468	0.0025116713768895
158405	'KIAA1958'	1.19516215308371	0.0239788036227792
1595	'CYP51A1'	1.0920104870113	6.609594837563E-4
16	'AARS1'	1.08453796081902	0.0091468553859828
160335	'TMTC2'	1.43993081878494	0.0110095883637866
160428	'ALDH1L2'	2.10257200587321	4.79170935737285E-40
160760	'PPTC7'	0.8821468877525	0.0380166942468275
160857	'CCDC122'	1.17070939127779	0.0427821819784554
161882	'ZFPM1'	0.835523532817682	0.0063024259108114
163059	'ZNF433'	1.91003037838812	5.493117372173E-4
1638	'DCT'	4.75948703759972	0.0410988283838596
1647	'GADD45A'	2.73672101103188	3.31406186515152E-7
164832	'LONRF2'	2.45418891676388	0.0132231941012631
1649	'DDIT3'	3.40979535598971	4.98869464349842E-16
165904	'XIRP1'	3.05718228552606	0.0127184762751012
166614	'DCLK2'	1.64936275350586	5.856026701153E-4
168451	'THAP5'	1.22613084817059	7.575933080232E-4
168620	'BHLHA15'	3.75521376127626	5.15178207765122E-15
1687	'GSDME'	1.06040228191571	1.237075414493E-4
170394	'PWWP2B'	0.738874887017078	0.0439256370775241
1777	'DNASE2'	0.913476829768725	2.53413177462786E-6
1815	'DRD4'	3.03309616194177	0.006874107342162
1831	'TSC22D3'	1.7802473150926	3.431222654007E-4
1915	'EEF1A1'	0.500578174247686	0.0044544838469481
1938	'EEF2'	0.714126106307116	0.0039561416846196
1939	'EIF2D'	0.549150291182512	0.014942961982307
1955	'MEGF9'	0.737046846304117	0.0382553344673492
1968	'EIF2S3'	0.722734754055406	0.0025401137030893
197135	'PATL2'	1.65283383751571	0.0315598159389204
1974	'EIF4A2'	0.900328072857605	0.0038963316167051
1975	'EIF4B'	0.674246215124584	0.0021123055955543
1978	'EIF4EBP1'	1.16879164187174	1.92401587745531E-6
1983	'EIF5'	0.827988709743452	0.0140792820842727
199692	'ZNF627'	1.03635724695109	2.484997060351E-4
200030	'NBPF11'	0.690822855530611	0.0418815235554938
2010	'EMD'	0.533753918547624	0.0333336354841918
201158	'TVP23C'	0.983751426237043	0.0360092886309231
201229	'LYRM9'	1.52162841935576	0.0061821421237323
201232	'SLC16A13'	1.42140717551752	5.93601616532936E-6
201266	'SLC39A11'	0.763320735625652	0.0209811781263191
201595	'STT3B'	0.420728868454595	0.0407252529630156
201895	'SMIM14'	0.643039207154905	0.0211446591478953
202333	'CMYA5'	1.09659834704762	0.0316504355895798
202374	'STK32A'	3.93731102531293	0.0091739120233624
203197	'TMEM268'	1.76548015038384	2.02036522389603E-6
203238	'CCDC171'	1.64586064980705	4.15082927746E-4
2035	'EPB41'	1.3600134957948	1.51707214130308E-8
2055	'CLN8'	0.887591997661159	0.0012231747656282
2058	'EPRS1'	0.73666522203483	4.09516543230474E-5
2070	'EYA4'	0.866745428758972	8.628579149942E-4
2081	'ERN1'	1.23036935065798	2.37405468465522E-5
21	'ABCA3'	1.37647602736493	0.0443055983697864
2119	'ETV5'	0.660752517681379	0.0010787635273012
217	'ALDH2'	0.843120016230995	0.0144355670115642
2181	'ACSL3'	1.30915842615522	5.25518508567941E-5
219699	'UNC5B'	2.69424908662895	2.49765534599801E-7
219743	'TYSND1'	0.86249198625221	0.0184898296318464
220213	'OTUD1'	1.11389950546265	0.0085009280077445
221264	'AK9'	1.21864783911941	9.771215698213E-4
221424	'LRRC73'	1.33115169562255	0.0198613493682
221656	'KDM1B'	1.08451010167655	0.0054057073001531
222389	'BEND7'	2.23630029768218	7.74075577907516E-5
2232	'FDXR'	1.48003435483138	3.76269860973027E-6
22809	'ATF5'	1.65186733803691	1.41102103346321E-14
22824	'HSPA4L'	2.86361659376021	1.29989080594843E-8
22841	'RAB11FIP2'	0.715026610417236	0.0108113299375841
22864	'R3HDM2'	0.72290327324864	0.0025324836137033
2288	'FKBP4'	0.805043583117274	0.0041489018364633
22891	'ZNF365'	1.73210618645612	0.0255123543467822
22898	'DENND3'	1.1457414570741	0.0335250345204441
22927	'HABP4'	1.36227304094384	0.0073534483090571
22928	'SEPHS2'	1.20354888876681	9.28248693552109E-6
22978	'NT5C2'	0.622657379762505	0.0449277597796491
23048	'FNBP1'	0.669064043446375	0.0105731926480151
23052	'ENDOD1'	1.30655052918784	1.0245576917662E-5
23071	'ERP44'	0.556287500698142	0.0013041636824544
23092	'ARHGAP26'	1.80682224878006	2.6679371122133E-5
23111	'SPART'	0.492899046609631	0.01707043727583
2313	'FLI1'	1.03847070103586	0.0113186225318361
23151	'GRAMD4'	0.518909108498402	0.0442888563592182
23155	'CLCC1'	0.772073841883793	5.956032430373E-4
23167	'EFR3A'	0.573571094142249	0.0303588027925447
23175	'LPIN1'	1.1625314388062	0.001889122058497
23200	'ATP11B'	0.466575784270664	0.0179380158502156
23207	'PLEKHM2'	0.698956649264589	5.281501606545E-4
23231	'SEL1L3'	1.41047766235193	0.001767131012943
23241	'PACS2'	0.550552342610861	0.0237826644449542
23245	'ASTN2'	1.14636190028029	0.0064042559665792
23287	'AGTPBP1'	0.620232767095678	0.0421032948598756
23300	'ATMIN'	0.495502981774616	0.0239201377487698
23308	'ICOSLG'	3.84644138925764	4.4564335228413995E-31
23351	'KHNYN'	0.493846126613964	0.0384216685518602
23366	'KIAA0895'	1.51126252490609	0.0010373600652282
23382	'AHCYL2'	0.811472132636379	0.0076361358889988
23408	'SIRT5'	0.831920963222044	0.0129523056304165
23429	'RYBP'	1.01047652025615	0.0036808422677866
23471	'TRAM1'	0.640636807178181	6.89731180903108E-5
23479	'ISCU'	0.623992420046753	5.656956579273E-4
23483	'TGDS'	0.821086910964577	0.0306923843791624
23493	'HEY2'	4.67935703308285	0.0442688565060139
23549	'DNPEP'	0.484488194788686	0.004362102985887
23558	'WBP2'	0.749894884808047	0.0010235297653539
23562	'CLDN14'	1.93204529331851	0.0319056304882828
23564	'DDAH2'	0.845955446421309	0.020703368804543
23612	'PHLDA3'	0.839687503652548	2.836879784059E-4
23645	'PPP1R15A'	0.667079196764024	0.0430288780032356
23659	'PLA2G15'	0.905670012270214	2.29462569933E-4
23710	'GABARAPL1'	1.04950542044243	0.002311794058529
245972	'ATP6V0D2'	3.42622813188183	0.0161161463999676
252884	'ZNF396'	2.44838807868846	0.0191436555979574
253980	'KCTD13'	0.480741463981963	0.0447935778992135
254048	'UBN2'	0.737894874563979	0.0048935338081297
256302	'NATD1'	1.21092578351325	2.151399627913E-4
256435	'ST6GALNAC3'	3.41970366373728	0.0474373539089959
256987	'SERINC5'	1.22325653494862	0.0128114346420705
2570	'GABRR2'	2.6176762762831	5.142910046367E-4
257397	'TAB3'	0.543802738854345	0.0025679473831921
25769	'SLC24A2'	7.72426974402002	2.44951035365781E-6
25816	'TNFAIP8'	0.820439172497472	0.0033531929653722
25849	'PARM1'	2.49436682902657	1.38612943626291E-8
25861	'WHRN'	1.19223299758459	0.0038015574342565
25875	'LETMD1'	1.60345577707719	3.66228505133843E-9
25895	'EEF1AKMT3'	0.721399545828962	0.0390547583043529
25901	'CCDC28A'	1.0825273674235	0.0195768486449147
25912	'C1orf43'	0.580806408552392	2.539462752408E-4
259217	'HSPA12A'	1.15826336073943	8.0880889980943E-8
25946	'ZNF385A'	0.581935397111062	0.0417241275877007
25949	'SYF2'	0.496795783469145	0.0447077291813293
25988	'HINFP'	0.829608795015955	0.002371072810204
26003	'GORASP2'	0.560682222666963	0.0080890482723391
2617	'GARS1'	1.15272126390213	6.05701543949294E-5
26175	'TMEM251'	0.924825722451953	0.0317600180721093
26227	'PHGDH'	2.50273394345911	2.17340142574976E-16
26260	'FBXO25'	0.847682608496039	0.0155881628535364
26263	'FBXO22'	0.686626356064502	0.0019514325077721
26471	'NUPR1'	2.48139937652336	3.72699058008934E-37
26504	'CNNM4'	1.10308283772396	0.0317018768526448
2653	'GCSH'	0.691680634273999	0.001643985550254
267002	'PGBD2'	1.18646817254734	0.0069058567404075
267004	'PGBD3'	5.77253045236812	0.0119450801046668
2673	'GFPT1'	0.758518106754869	4.36937276785935E-5
26873	'OPLAH'	1.05815029142349	0.001400815560106
26986	'PABPC1'	0.732918941276375	5.83439845750542E-5
26999	'CYFIP2'	2.15003133367606	0.0012073615987378
27013	'CNPPD1'	0.722499091957779	0.0178265652048408
27030	'MLH3'	0.676087596293173	0.0407635127270999
27074	'LAMP3'	4.60944108436233	1.60304852217684E-8
27077	'B9D1'	1.06670907089229	6.609594837563E-4
27113	'BBC3'	2.09491865032009	5.952215572596479E-11
27152	'INTU'	1.18066234793409	0.0418401933863726
27230	'SERP1'	1.00319747422005	4.64771058173879E-5
27244	'SESN1'	1.36430621529241	1.006318883591E-4
27250	'PDCD4'	0.702230684176932	0.0443250033701025
2729	'GCLC'	1.81262733220774	9.63784019243122E-7
2730	'GCLM'	1.06095021547976	0.0187245830046357
27343	'POLL'	0.547519637577377	0.0375071361130549
27445	'PCLO'	4.83578392172461	1.993100329445E-4
2805	'GOT1'	1.75229391921663	1.03450071797494E-7
2825	'CMKLR2'	1.91004505500796	0.0014142487576263
282991	'BLOC1S2'	0.584829812813895	0.0410988283838596
283	'ANG'	1.40871933964341	3.63470216613592E-7
283212	'KLHL35'	1.31888307194563	0.0284978202851206
283219	'KCTD21'	0.565828967428037	0.0106448655617309
283537	'SLC46A3'	1.80681695740722	0.0172566842484071
283659	'PRTG'	1.67969187757064	0.0204297923381488
283987	'HID1'	3.8468481184964	2.132986132379E-4
284325	'C19orf54'	0.629779555404341	0.0172324416209043
284391	'ZNF844'	2.04109694101501	6.73269195692626E-6
284996	'RNF149'	0.631385760706165	0.0195027928063292
285141	'ERICH2'	4.20059298651276	1.043344027179E-4
285267	'ZNF619'	1.02413229589746	0.0329924222374243
285343	'TCAIM'	1.0155991207392	5.25301117633833E-6
285346	'ZNF852'	1.43159876619029	0.0019786093141012
285755	'PPIL6'	2.77302203766134	6.34275168911057E-5
287	'ANK2'	2.09504793697633	0.0030080498648064
2872	'MKNK2'	1.71884125128037	1.5528281898638899E-12
2889	'RAPGEF1'	0.823357974556996	2.193068069152E-4
28964	'GIT1'	0.906696096183183	0.0244987051240482
28973	'MRPS18B'	0.551340341588547	0.0059901439771656
28999	'KLF15'	2.71336891637658	3.39155989226E-4
29035	'C16orf72'	0.443794774492067	0.0203490882557453
29068	'ZBTB44'	1.02954023736136	9.71290456679173E-6
29070	'CCDC113'	1.2134984448662	0.0271059335346043
29761	'USP25'	0.783262318080378	0.0175819962642812
29799	'YPEL1'	2.37935564806693	0.0340806838919962
2983	'GUCY1B1'	2.35726443640626	0.0393483774986132
29842	'TFCP2L1'	4.96874157929969	0.0151238900935482
29907	'SNX15'	0.638837346787597	0.0021005467792171
29927	'SEC61A1'	0.566929588838711	1.685361724973E-4
29948	'OSGIN1'	2.29175689659334	2.643929998168E-4
29958	'DMGDH'	0.832472582261311	0.0427821819784554
29968	'PSAT1'	4.14875732549239	7.57753861543545E-55
29982	'NRBF2'	0.958414650511813	7.884854734581E-4
29997	'NOP53'	0.65872679354859	0.0182264320705341
30001	'ERO1A'	0.60051257441446	0.0022730085815522
30837	'SOCS7'	0.921312040870023	0.0366954470158302
3142	'HLX'	1.04227936283407	0.0380137349710583
3155	'HMGCL'	0.704758583847766	0.0037659113054623
3162	'HMOX1'	0.745556871366646	6.324071784811E-4
317649	'EIF4E3'	1.46313548364237	8.5255575710985E-7
323	'APBB2'	0.762517219577476	0.0018014483687066
3234	'HOXD8'	0.944859645477804	0.0050292589341519
3235	'HOXD9'	1.75311650822593	0.0010540184675587
3257	'HPS1'	0.56827465102082	0.0264532159198345
326625	'MMAB'	1.10144237303246	0.0184898296318464
3300	'DNAJB2'	0.896046051973561	0.0055637283997426
3303	'HSPA1A'	0.841579574039119	1.731474386288E-4
3304	'HSPA1B'	1.34791574039576	7.94695575245848E-9
3309	'HSPA5'	1.91407988822126	1.9276864086762202E-21
3313	'HSPA9'	0.627532399834424	0.0011005147556924
3337	'DNAJB1'	1.20472793264125	0.0054977421382229
3376	'IARS1'	0.804783821154881	4.56445769064695E-5
337867	'UBAC2'	0.521717618378597	0.0058364068270723
3383	'ICAM1'	1.12413511290692	0.0093973320442723
3386	'ICAM4'	2.32813215816325	0.0035341274128917
339318	'ZNF181'	0.860939785298071	0.0096921756842637
340526	'RTL5'	0.846725574053778	0.0326892093902716
3417	'IDH1'	1.25074506610825	7.97572540649228E-6
343450	'KCNT2'	1.91928412903384	0.0341650332083334
3459	'IFNGR1'	0.758538539105731	3.956142601966E-4
3475	'IFRD1'	1.42534940551777	3.2047470383627E-6
3476	'IGBP1'	0.697937183474559	5.329618432634E-4
348751	'FTCDNL1'	1.45211002476264	0.0281922780255821
36	'ACADSB'	0.768818811803347	0.0099457975278715
360023	'ZBTB41'	0.971417689973327	0.0354223532599582
3615	'IMPDH2'	0.632615958201497	0.0235099531090431
3623	'INHA'	2.61261533084691	0.0127132624375524
3646	'EIF3E'	0.675779362369986	0.0014944435324275
3736	'KCNA1'	3.42724355078239	2.153550326757E-4
374286	'CDRT1'	1.64019610064927	0.0401094354588397
374659	'HDDC3'	1.02729878298132	0.0017262973885296
3748	'KCNC3'	2.63689545245692	0.0411153848195733
374819	'LRRC37A3'	0.94713618699479	0.0379667371276977
374928	'ZNF773'	0.961036513425894	0.0145214615560193
375056	'MIA3'	0.928059296468734	7.716666207588E-4
375757	'SWI5'	0.7829047890106	0.0093316599584451
376940	'ZC3H6'	1.31484778899222	0.0046907250201106
386724	'AMIGO3'	1.44895474299224	8.754064201515E-4
387758	'FIBIN'	1.63317175688349	6.27327946074726E-5
389203	'SMIM20'	0.738518430800712	0.0052423114131983
389541	'LAMTOR4'	0.551355135418399	0.0349365062906988
3958	'LGALS3'	0.504707121856841	0.0026075926839129
3983	'ABLIM1'	1.85812643116302	0.0182354767447183
399665	'FAM102A'	1.36026099111832	2.51710137300881E-7
4013	'VWA5A'	0.834449544546835	0.0348779225412216
404734	'ANKHD1-EIF4EBP3'	0.636468457341326	0.0064576723036329
4084	'MXD1'	1.27325609224411	0.0027244964007701
4097	'MAFG'	0.611595711616908	6.20623639237265E-5
4133	'MAP2'	2.17482254877261	1.993100329445E-4
4141	'MARS1'	0.684328811314971	5.49143659791017E-5
4161	'MC5R'	2.83801465161337	0.0387576111249383
4189	'DNAJB9'	2.14263725077707	2.40758840892529E-19
4193	'MDM2'	1.30291522177278	1.38954385112062E-7
4200	'ME2'	0.657226997235785	0.0414870575305421
4253	'MIA2'	0.717827341130116	6.557377986491E-4
4254	'KITLG'	1.80408413774784	0.0019838060050625
4300	'MLLT3'	1.34194236509115	0.0024961694068765
4320	'MMP11'	1.77101406184369	7.375044871566E-4
4329	'ALDH6A1'	0.983995192160349	0.0045745060202206
440	'ASNS'	4.12936399382872	4.01505599277863E-96
440270	'GOLGA8B'	0.789506401855654	0.0380137349710583
440295	'GOLGA6L9'	1.34761792835077	0.036098687950156
4502	'MT2A'	0.78816219612345	0.027057075041549
4528	'MTIF2'	0.709395077626462	0.0483247868247315
4609	'MYC'	1.20799109532855	4.40567739219277E-6
4610	'MYCL'	3.48128945024146	0.0301256038176695
467	'ATF3'	3.16367107439232	3.5646175187938104E-9
4673	'NAP1L1'	0.654044044987209	1.708582993739E-4
4677	'NARS1'	0.49329666859428	0.0213139282509594
468	'ATF4'	2.00829127061124	3.66143188116318E-37
4758	'NEU1'	0.700453634691424	0.0484180279495551
4779	'NFE2L1'	1.28916548240728	1.32350278713809E-10
4780	'NFE2L2'	0.663024542113804	0.0244987051240482
4795	'NFKBIL1'	0.932443524601279	5.481176624004E-4
4804	'NGFR'	8.69788334043781	5.75959530718415E-44
4814	'NINJ1'	1.12677811906684	0.0040186777149909
4837	'NNMT'	0.838363058875872	0.0024836732837419
4862	'NPAS2'	0.861232625110955	0.018785442129797
4869	'NPM1'	0.444178542733425	0.0449277597796491
492311	'IGIP'	0.867793915245961	0.021064727517158
4925	'NUCB2'	0.779937405853556	0.0302891595687926
4953	'ODC1'	1.15825027340336	0.0366954470158302
5007	'OSBP'	0.663015300797214	0.0013081587282015
5027	'P2RX7'	3.07476505777283	0.0069403157968394
50651	'SLC45A1'	1.86910437635814	5.21808464046008E-6
5074	'PAWR'	1.46428608511111	0.0160490383233179
50865	'HEBP1'	0.581289537853763	0.0471393427296541
5092	'PCBD1'	0.819142692727444	0.0097277603744463
5097	'PCDH1'	2.95969804498805	4.774681362472E-4
50999	'TMED5'	0.586297499965644	0.0490490017051929
51006	'SLC35C2'	0.591216729853217	0.0082957417058308
51009	'DERL2'	0.70235215783949	0.0036200013196395
51028	'VPS36'	0.603319299918798	0.0126822114700793
51030	'TVP23B'	0.566069166027335	0.0151653823780348
5106	'PCK2'	2.39941413277054	1.45284369867306E-9
51060	'TXNDC12'	0.607168712072243	0.0061960626885169
51061	'TXNDC11'	0.51866602146747	0.0172940348090528
51082	'POLR1D'	0.805179655310902	0.0014944435324275
51093	'METTL25B'	0.848861012048689	0.0259430366904006
51098	'IFT52'	0.671375708845921	0.032255226470993
51123	'ZNF706'	0.506508652282981	0.005573305946054
51175	'TUBE1'	1.43989813742015	2.6189577524093504E-9
51181	'DCXR'	1.33021400295933	1.09710095435035E-5
51185	'CRBN'	0.969454267887195	2.158941214825E-4
51187	'RSL24D1'	0.853559164753598	8.925491849022E-4
51301	'GCNT4'	1.66017155222385	0.0024338081989761
51312	'SLC25A37'	0.737339607196627	0.0084313334981129
51315	'KRCC1'	0.737815074546336	0.0397548223043717
51321	'AMZ2'	0.573838208077322	0.0289796261361438
51337	'THEM6'	0.880815945908314	0.0478276196945358
51386	'EIF3L'	0.448695661720932	0.0118900373728487
51422	'PRKAG2'	1.21679094865354	0.0094156603542263
51465	'UBE2J1'	0.964654520155193	7.942382349833E-7
51520	'LARS1'	0.723615950246255	0.0011532260442128
51526	'OSER1'	1.04489932605048	1.253255594207E-4
51533	'PHF7'	1.18633251441429	0.0129551235658629
51545	'ZNF581'	1.0958200505195	8.29011867128548E-6
51566	'ARMCX3'	0.56436558810863	0.0148809984959138
51569	'UFM1'	0.656923995871611	2.178218953339E-4
51611	'DPH5'	1.14149486847471	0.0019838060050625
51619	'UBE2D4'	1.05487330501169	6.51984054651584E-5
51635	'DHRS7'	0.485594594238826	0.0146325375454483
51667	'NUB1'	0.46501838129973	0.0488293478938974
51669	'SARAF'	0.767168717051214	0.0447526861253316
51696	'HECA'	1.3509811143224	1.40615919534502E-7
51710	'ZNF44'	1.34360698258629	0.0052540583019441
51754	'TMEM8B'	1.4556818775218	6.71169555024638E-11
51763	'INPP5K'	0.521437174618052	0.0159960692263439
5208	'PFKFB2'	1.58792	0.0016640477164588
5283	'PIGH'	0.761170481094702	0.0118493322778789
5333	'PLCD1'	1.78500280575794	4.01907577530002E-6
53339	'BTBD1'	0.420784218865386	0.0447387968473819
5345	'SERPINF2'	2.77343492640448	0.0449277597796491
53833	'IL20RB'	3.22255904538529	1.34530977114184E-5
54020	'SLC37A1'	1.85918412465861	9.41745242082918E-8
54187	'NANS'	0.765684942858945	0.0021123289748075
54432	'YIPF1'	0.642697451825181	0.0221057997840807
54436	'SH3TC1'	2.38411493693981	7.41985967406253E-7
54455	'FBXO42'	0.486194031107879	0.0250640270138124
54462	'CCSER2'	1.00516651770741	0.018701290575578
54469	'ZFAND6'	0.626754181018794	0.0114087223221795
5447	'POR'	0.680118203078344	0.0122629689802505
54470	'ARMCX6'	0.552792542955142	0.0450634676013413
54541	'DDIT4'	2.15397	7.375044871566E-4
54567	'DLL4'	5.79057533820889	0.0313787535147409
54585	'LZTFL1'	1.32428011412382	1.31154231194059E-8
54664	'TMEM106B'	0.688435133938537	0.0259805243954999
54676	'GTPBP2'	1.01782920709659	6.30197299217087E-5
5468	'PPARG'	2.6335416861313	1.74337542257544E-5
54785	'BORCS6'	0.8075614234964	0.0105695818680369
54795	'TRPM4'	1.10139372353794	4.42795461617191E-5
54800	'KLHL24'	1.21367014508512	0.0079328517377149
54805	'CNNM2'	1.26131050625767	1.13880876308145E-5
54808	'DYM'	0.774362951310611	4.237586987476E-4
54834	'GDAP2'	0.582236760462884	0.031804412368397
54839	'LRRC49'	2.34151686671306	1.168193939126E-4
54855	'TENT5C'	2.83581745028804	0.0162731704784499
548645	'DNAJC25'	0.776886038657044	0.001889122058497
54882	'ANKHD1'	1.04535948273713	0.0187685922013093
54887	'UHRF1BP1'	1.25527713766832	0.0314651858934157
54942	'ABITRAM'	0.745641090403407	0.0327606079019995
54964	'C1orf56'	1.03324533283142	0.0038401446812773
54974	'THG1L'	0.982514442007738	7.350901920718E-4
54977	'SLC25A38'	0.695776771652252	1.429176362183E-4
54978	'SLC35F6'	0.448066902827031	0.0177580094188011
54989	'ZNF770'	0.636120254134058	0.0402170121850032
55005	'RMND1'	1.05962915756503	0.0074859189224732
55034	'MOCOS'	1.93386684867428	2.8031946535311E-9
5504	'PPP1R2'	0.60243052670356	0.021921095525963
55062	'WIPI1'	0.867047273022977	1.416510798526E-4
55063	'ZCWPW1'	1.64067757384203	0.0070163391843278
55076	'TMEM45A'	0.650186308097315	0.0280718108154208
55095	'SAMD4B'	0.586048933606427	0.0078016899116059
55129	'ANO10'	0.579184578736998	0.0464557361720266
55132	'LARP1B'	1.08990006624112	1.719230719372E-4
55151	'TMEM38B'	0.97727584276926	0.0013694953809335
55186	'SLC25A36'	0.823752661634719	0.0060659686897098
55204	'GOLPH3L'	1.62738820929251	1.73699914119227E-7
55207	'ARL8B'	0.574762644880394	0.0213746963146354
55219	'MACO1'	0.499229762071294	0.0225805271750224
55248	'PACC1'	1.18495988034891	2.95417689190243E-7
55316	'RSAD1'	0.592794440846474	0.0035657384318003
55323	'LARP6'	0.892010574031759	0.002652592886697
55356	'SLC22A15'	2.65112329890502	7.92864354539752E-10
55435	'AP1AR'	0.921097527794293	5.94079589976544E-7
55502	'HES6'	2.26524126343629	0.0017078015942341
55582	'KIF27'	1.19223692725406	0.0082119637089182
5563	'PRKAA2'	1.58031212561331	0.0062625080988712
5565	'PRKAB2'	0.736822453156835	0.0432821520084203
55650	'PIGV'	0.650251448960075	0.0368735751285142
55652	'SLC48A1'	0.982089628625845	7.41901364530268E-5
55663	'ZNF446'	0.645831334295403	0.0188485881809465
55683	'KANSL3'	0.533501250703945	0.0037529258601833
55697	'VAC14'	0.680499773636835	0.0447077291813293
55741	'EDEM2'	1.07258089436817	2.11783625636956E-5
55751	'TMEM184C'	0.597343184734061	8.785599407678E-4
55761	'TTC17'	0.563480168153871	0.0038921017022453
55776	'SAYSD1'	0.734879641110141	0.0136059909929901
55791	'LRIF1'	0.750646634196979	0.011927771178348
55812	'SPATA7'	1.29317654687396	1.220911602386E-4
55829	'SELENOS'	0.547322335658521	0.0087788045116526
55856	'ACOT13'	1.0469607022106	0.005589580552699
55857	'KIZ'	1.52026751645808	4.62289072186945E-9
55900	'ZNF302'	0.569256235761214	0.0430288780032356
55901	'THSD1'	1.15704431929145	0.0117182276370333
55974	'SLC50A1'	0.944267645392307	6.52010761952698E-5
5607	'MAP2K5'	1.16512695123393	4.62289072186945E-9
56134	'PCDHAC2'	3.75850826540264	0.01519873647513
5621	'PRNP'	1.51430233329973	3.83373444098828E-10
56261	'GPCPD1'	1.2641925775851	6.22994720559354E-5
56267	'KYAT3'	0.69570707272599	0.0247225550316823
56271	'BEX4'	1.24527178730238	0.0402424441105841
56605	'ERO1B'	1.4660789304642	1.031923836874E-4
56704	'JPH1'	2.02350931700845	0.0182814548916144
56888	'KCMF1'	0.621214039435184	0.0079010767256722
56907	'SPIRE1'	1.19621692712797	0.0112473086172459
56929	'FEM1C'	0.863568573671321	1.753084468638E-4
56947	'MFF'	0.381844319913351	0.0464861692127495
56965	'PARP6'	0.621618266425503	0.0045747321219
5698	'PSMB9'	0.695360893159786	0.0397871975733917
56985	'ADPRM'	0.985475562820049	0.0397871975733917
56997	'COQ8A'	0.964935867083133	0.0113976616723003
57146	'LDAF1'	2.23723729927514	1.86381351114844E-5
57153	'SLC44A2'	1.56671312274215	8.80836582137221E-13
57161	'PELI2'	1.31161284401714	0.0274045021711964
57205	'ATP10D'	1.15672859398783	1.168044578688E-4
57210	'SLC45A4'	1.16341502573895	6.627318372329E-4
57221	'ARFGEF3'	2.8830842350725	0.0190883872934682
5723	'PSPH'	0.718699930343956	0.0087691523124283
5728	'PTEN'	1.10159137980824	1.918380628468E-4
57404	'CYP20A1'	0.73965448902227	0.0150950502394478
57409	'MIF4GD'	1.98381813244188	3.64435964405423E-7
57463	'AMIGO1'	1.0636288768057	0.0055518798952362
57480	'PLEKHG1'	2.2378040441198	0.0429963916799387
57482	'CRACD'	1.92976577650793	0.014383711006327
57484	'RNF150'	4.0562042808711	7.28081429407489E-6
57561	'ARRDC3'	0.823027858776541	0.0495393078687136
57567	'ZNF319'	0.657828513288139	0.0028114563642354
57578	'UNC79'	3.80037551686706	0.0173573519090232
57600	'FNIP2'	1.00030527528786	0.0378328787887267
57633	'LRRN1'	2.48756440531609	4.30946379376771E-10
57706	'DENND1A'	0.497937462841589	0.0198514541849895
57710	'KIAA1614'	0.792038398713083	0.0072330106871667
57716	'PRX'	0.879332769345848	0.0391575252758245
57728	'WDR19'	0.828542661995415	9.37603559990256E-6
57731	'SPTBN4'	1.2063885446989	0.0333336354841918
57761	'TRIB3'	5.05608606930734	1.0081023972126101E-38
57763	'ANKRA2'	0.866152811796659	0.0024475051694695
57787	'MARK4'	0.643108944074073	0.0076033343347818
57820	'CCNB1IP1'	1.16975817399459	1.36377179206705E-6
5786	'PTPRA'	0.498094001936799	0.0093059879916714
5787	'PTPRB'	2.17624256043668	0.026623875690798
5806	'PTX3'	1.72039496775287	0.0018852534425995
582	'BBS1'	0.51812590707373	0.0145619640484772
5833	'PCYT2'	0.514003214971227	0.0442756342356235
58477	'SRPRB'	0.914042252599893	1.53381075680691E-6
58528	'RRAGD'	1.86229395997922	0.005505117048214
5876	'RABGGTB'	0.982739107961896	2.502344023912E-4
59	'ACTA2'	0.887270572841905	0.0024993874385606
5912	'RAP2B'	1.13807219526788	5.35360879547855E-8
59344	'ALOXE3'	3.59738598009935	0.0024993874385606
6038	'RNASE4'	1.40423	1.05243162963501E-5
604	'BCL6'	1.02918440249374	0.004441197837666
60401	'EDA2R'	1.50849201616174	9.49989988812248E-5
60481	'ELOVL5'	0.692792353406665	0.0221132933479481
60676	'PAPPA2'	3.24550364619893	3.03445002947349E-19
60677	'CELF6'	2.90661124279938	1.07105906190438E-7
6124	'RPL4'	0.40845776008559	0.0208323299804964
6125	'RPL5'	0.548921073642241	0.0031864269293959
6129	'RPL7'	0.390736678978709	0.0492534721180002
6130	'RPL7A'	0.420494325841181	0.0386749885180118
6133	'RPL9'	0.469513358820466	0.034594705603599
6136	'RPL12'	0.67250670063846	0.0012993158752321
6160	'RPL31'	0.414882251199223	0.0306308708688132
6161	'RPL32'	0.487867371719338	0.008085389816501
6175	'RPLP0'	0.407876272617043	0.048324298795392
6187	'RPS2'	0.396376514697692	0.0380261235863009
6189	'RPS3A'	0.441596219204492	0.0030721840621289
6191	'RPS4X'	0.352291067243684	0.0348036488413324
6202	'RPS8'	0.535114265408452	0.0303566949577548
6206	'RPS12'	0.524803921256325	0.0169160153671094
6222	'RPS18'	0.464803594001867	0.0216191783531247
6224	'RPS20'	0.700361513732728	0.0022572803531543
6257	'RXRB'	0.419097343333996	0.0216191783531247
6301	'SARS1'	1.27856664345108	6.635685600631741E-9
6305	'SBF1'	0.471874595445068	0.0283305681645618
6309	'SC5D'	1.19890544468099	7.250174579762E-4
6310	'ATXN1'	0.985112502657546	3.4421494929828E-7
6352	'CCL5'	1.70323996991795	1.165965657857E-4
6383	'SDC2'	1.13356552951595	0.0379667371276977
63874	'ABHD4'	1.58843442912843	2.14215984645055E-13
63934	'ZNF667'	1.2899524734093	0.018785442129797
63982	'ANO3'	3.95033913942185	0.0256828455648237
6400	'SEL1L'	1.06364547231671	1.22339632304516E-8
64061	'TSPYL2'	0.675657601754502	0.0255796262790613
64122	'FN3K'	0.875446910884535	0.0271590349727678
64215	'DNAJC1'	0.690864082387211	0.0011902048862992
642938	'INSYN2A'	1.69643227450747	0.0077402774714833
64342	'HS1BP3'	0.652669972964817	0.0365249277965732
643641	'ZNF862'	0.955472056993191	8.86773551123193E-5
643699	'GOLGA8N'	1.70156524537348	0.0073887777837154
64393	'ZMAT3'	0.842168722938588	6.903512622755E-4
64400	'AKTIP'	0.70382770725435	0.0146178185655296
64417	'TMEM267'	0.836684602108754	0.0145150011212651
6445	'SGCG'	4.71460673871933	1.66647295785E-4
645	'BLVRB'	0.819768373999965	0.0169160153671094
6450	'SH3BGR'	2.4570395992224	3.266569644034E-4
6456	'SH3GL2'	3.96536370044488	0.0109260540694085
646	'BNC1'	1.20739869404288	0.0079915829830216
6472	'SHMT2'	1.3584050578235	3.83821845548288E-9
64756	'ATPAF1'	0.412048545941973	0.0492534721180002
64762	'GAREM1'	0.933558508978352	0.0427821819784554
6478	'SIAH2'	0.8508998100236	0.0241025798137006
64782	'AEN'	0.575942411708025	0.0152361683914408
64795	'RMND5A'	0.667174833800155	0.0166451100663242
6480	'ST6GAL1'	2.15488332120862	0.0166576296191463
65078	'RTN4R'	2.58636212362624	0.0257929833384455
6509	'SLC1A4'	2.16461790136659	1.2315508321276E-11
6510	'SLC1A5'	0.996493591295473	0.0021402161345843
6513	'SLC2A1'	0.731243980442464	0.0396480432601769
6520	'SLC3A2'	1.61030329434331	7.884854734581E-4
65243	'ZFP69B'	1.23259712784554	0.014942961982307
653583	'PHLDB3'	0.831876561892052	0.0172465786419511
653720	'GOLGA8M'	1.39145353973645	0.0034372238944102
6548	'SLC9A1'	0.786654352814513	0.00355401216228
65977	'PLEKHA3'	0.591710048206353	0.0398778986535032
65985	'AACS'	0.722596109480378	0.0358058569246869
6690	'SPINK1'	5.89974117031642	2.959420224771E-4
6703	'SPRR2D'	7.62653336921765	0.0012792437769536
6713	'SQLE'	0.798011333513389	0.0192562899456562
6715	'SRD5A1'	0.666325099332446	0.0311664844869756
6731	'SRP72'	0.493634868552251	0.0299052612942683
6746	'SSR2'	0.714607420932554	0.0138321747271485
6782	'HSPA13'	1.29803414436423	4.84565416616194E-8
6811	'STX5'	0.591976192624054	0.0026769532960373
6819	'SULT1C2'	3.26188800555135	2.565255591519E-4
6832	'SUPV3L1'	0.793865773729474	0.0232693699400087
6844	'VAMP2'	0.969106707554948	0.0022532405680235
6868	'ADAM17'	0.910303640774976	9.03808920217842E-5
6875	'TAF4B'	1.21875202594042	9.237189107864E-4
6883	'TAF12'	0.638119482318567	0.013889343306148
6897	'TARS1'	0.584725183711092	4.02529394499705E-5
6901	'TAFAZZIN'	0.504135618562723	0.0456837365133776
6917	'TCEA1'	1.32361427271915	4.6035564321549495E-11
694	'BTG1'	1.70890265631386	7.1545669791E-4
6940	'ZNF354A'	1.0278825106886	0.0288261366805144
7050	'TGIF1'	0.729092708020075	0.0036397695252861
7079	'TIMP4'	1.8074442104984	3.39488558761E-4
7099	'TLR4'	1.58799877318159	0.001352279734107
7107	'GPR137B'	1.04429651526016	8.24340051752255E-5
7108	'TM7SF2'	1.63803958859948	0.0122941299991319
7157	'TP53'	1.22628581087108	1.635855023482E-4
7164	'TPD52L1'	1.9577511775149	1.090913072531E-4
727910	'TLCD2'	1.85993183664112	0.0045157432977946
727936	'GXYLT2'	1.29006373575575	2.595134336687E-4
728118	'NUTM2A'	1.11273219809465	0.0488289490672373
728130	'NUTM2D'	1.09310809322871	0.0398009609999834
728621	'CCDC30'	2.15452205651299	0.0080188097998464
729515	'TMEM242'	0.823395179228133	0.0160964954726122
7296	'TXNRD1'	1.04182487764512	2.268753461674E-5
729978	'NPIPB2'	0.869615831772329	4.359857406336E-4
734	'OSGIN2'	0.799174148818854	0.0369057887000644
7378	'UPP1'	1.25634837945651	0.0132804080965101
7436	'VLDLR'	2.00306152852852	1.7034136103319802E-14
7453	'WARS1'	1.43309039980021	6.467466818274E-4
7466	'WFS1'	1.25911805661949	4.80691769320721E-12
7508	'XPC'	0.698596936186425	6.218849694758E-4
7514	'XPO1'	0.415143846342543	0.0067752550122464
7621	'ZNF70'	1.00811866400774	0.0082957417058308
7625	'ZNF74'	0.76980654027865	0.0471951460827472
7763	'ZFAND5'	0.700897780472307	0.0281291290717034
7780	'SLC30A2'	4.4493533820013	0.0413778617717472
782	'CACNB1'	0.93796456787872	0.0159339964078053
7855	'FZD5'	1.86432163586871	3.713238723176E-4
7873	'MANF'	1.34462905829661	3.26773265106751E-6
79018	'GID4'	1.11292151486026	2.61088759523925E-5
79094	'CHAC1'	4.63277027799198	3.95819071913637E-64
79101	'TAF1D'	1.30390699293992	5.744419270254E-4
79137	'RETREG2'	0.668799510017539	7.4927275901728E-6
79144	'PPDPF'	0.942234017825474	3.320131193797E-4
7915	'ALDH5A1'	1.68547285701855	7.627302812021E-4
79156	'PLEKHF1'	1.70948116583576	6.89731180903108E-5
79161	'TMEM243'	1.13991141801709	5.94524522908423E-9
79174	'CRELD2'	0.736050919035019	0.0448798737474859
79364	'ZXDC'	0.674463783069264	0.0028048004392911
79443	'FYCO1'	0.779708794125638	0.024411441159554
79446	'WDR25'	0.662593516852255	0.0383023328839459
79571	'GCC1'	1.05265671863181	1.77325897068304E-5
79576	'NKAP'	0.672970432027808	0.0447387968473819
79583	'TMEM231'	0.624615805665375	0.0331351594204465
79618	'HMBOX1'	1.15139798950485	1.825491601561E-4
79665	'DHX40'	0.562930529317869	0.0072129196450272
79695	'GALNT12'	1.82771841110578	0.0015073794655754
79712	'GTDC1'	0.583687593912843	0.0154452555589212
79724	'ZNF768'	0.441188025447531	0.012466313222175
79739	'TTLL7'	0.898691773483507	0.0229781696763583
79745	'CLIP4'	1.26537723452793	4.42476166147928E-9
79772	'MCTP1'	2.27481268169174	2.87398173396669E-7
79819	'DNAI4'	1.48022361472971	0.0448798737474859
7982	'ST7'	0.679501706070664	1.784811238569E-4
79884	'MAP9'	0.609517348500449	0.0140974974077801
79885	'HDAC11'	0.978484068935972	0.0409792768359108
79896	'THNSL1'	1.13199876619773	0.0136367722617817
79924	'ADM2'	5.33625719538174	1.1899509857503599E-28
79956	'ERMP1'	0.833556809502399	0.0042045334505905
79973	'ZNF442'	2.16106112212227	0.0026798822885641
79993	'ELOVL7'	1.75662570344718	1.979683046733E-4
80003	'PCNX2'	1.20401755140186	1.05243162963501E-5
80020	'FOXRED2'	0.73830237286593	0.0017203914462327
80024	'SLC8B1'	0.922227729631908	4.66635882931965E-6
80067	'DCAF17'	0.809934881815115	0.0241868142536901
80139	'ZNF703'	1.06223152838761	0.0182492082477386
80183	'RUBCNL'	2.30576750273282	0.0124496336075346
80184	'CEP290'	0.755335447238901	0.0401094354588397
80195	'TMEM254'	0.715012847060066	0.0391108247358462
80201	'HKDC1'	1.86276385211154	0.0203953498061865
80216	'ALPK1'	1.42174454586979	3.454001254508E-4
80255	'SLC35F5'	1.18294748250192	5.76239111414444E-7
80271	'ITPKC'	0.824978097549268	0.0052517562220251
8030	'CCDC6'	0.848951461820324	0.0077811421289444
80318	'GKAP1'	1.62295446430883	0.0199893694374458
80329	'ULBP1'	3.18301385254423	1.07308910213878E-14
80344	'DCAF11'	0.525992978307422	0.0031747384076272
80705	'TSGA10'	1.78308330208818	0.0232061252534732
80709	'AKNA'	1.63560224166506	6.47123184547434E-7
80762	'NDFIP1'	0.623216287703403	0.0331338801423409
80829	'ZFP91'	0.796708257355763	0.0380137349710583
8139	'GAN'	1.08086098379537	0.0093115159413202
81502	'HM13'	0.592277604328724	0.0198613493682
81539	'SLC38A1'	3.08223757474793	5.4445337728394505E-9
81553	'CYRIA'	3.20587450845737	3.0296361863728E-6
81579	'PLA2G12A'	0.888203878936509	0.0052517562220251
819	'CAMLG'	0.769774567313963	0.0017262973885296
821	'CANX'	0.673700112722963	3.977051597567E-4
8227	'AKAP17A'	0.879643066401105	0.0051728332734582
8326	'FZD9'	1.5399558620827	0.0182809116762276
833	'CARS1'	1.06103778942225	5.37631446956085E-9
83443	'SF3B5'	0.641669125408997	0.040004350201798
83548	'COG3'	0.76349632247097	0.0159564618330445
83608	'C18orf21'	0.654864541751157	0.0280160837460961
83667	'SESN2'	2.72211303981029	4.84731404318303E-44
83694	'RPS6KL1'	2.02524051029301	0.0182649362502205
83699	'SH3BGRL2'	1.96320330592227	0.0127045552731056
83787	'ARMC10'	0.560649660446906	0.0140544740031842
84061	'MAGT1'	0.529835378357513	0.0078026348232648
84068	'SLC10A7'	0.647527135885695	0.0340560689177962
8408	'ULK1'	0.689453804652064	0.0263527804152987
84102	'SLC41A2'	0.563179807145303	0.0233612420193166
84167	'C19orf44'	0.790917248391225	0.0118900373728487
84186	'ZCCHC7'	0.817792553501618	0.0221132933479481
84236	'RHBDD1'	0.740354183439566	2.194742635029E-4
84256	'FLYWCH1'	0.774867758313875	2.42711078515169E-5
84268	'RPAIN'	0.910990645424644	0.0379667371276977
84273	'NOA1'	0.828602179564784	0.001049248406755
84275	'SLC25A33'	0.815240909253494	1.940328458474E-4
84282	'RNF135'	0.599029243260526	0.0421732952704765
84307	'ZNF397'	0.972213870516438	0.0045530500268135
84310	'C7orf50'	1.31024628566379	6.86167743321269E-10
84319	'CMSS1'	0.621109862483145	0.004231755885206
8439	'NSMAF'	0.782736454597448	1.47384407606E-4
8440	'NCK2'	0.820242003105186	0.004362102985887
84418	'CYSTM1'	0.890511293955764	0.0018852534425995
8444	'DYRK3'	1.21823639868586	9.21259436384438E-5
84447	'SYVN1'	0.691386676580872	0.002157323496092
8445	'DYRK2'	0.946353909193121	0.0274726240706966
84513	'PLPP5'	0.563880874720249	0.0442526048409025
84706	'GPT2'	0.886866725473743	0.0020256052274867
84707	'BEX2'	4.61432914743077	1.20791746157231E-8
84708	'LNX1'	1.01551010679063	0.0146178185655296
84725	'PLEKHA8'	0.63389773805732	0.0394299797652963
8473	'OGT'	0.651303038944576	0.0128251546321221
84749	'USP30'	0.685290740203067	0.0258327807883475
84769	'MPV17L2'	0.784668684022833	0.0409859596595652
8481	'OFD1'	0.83445326396921	0.001828012503321
84836	'ABHD14B'	0.605034916045902	0.0019499493203703
84872	'ZC3H10'	0.610498761444115	0.0303566949577548
84892	'POMGNT2'	0.759681440840386	7.627302812021E-4
84918	'LRP11'	0.60158262893583	0.0444864856482258
84926	'SPRYD3'	0.796393634518438	0.016435625253912
84928	'TMEM209'	0.876697511814111	0.034252869237428
84976	'DISP1'	0.796593368014632	0.007557271093335
85365	'ALG2'	0.704848299971138	5.32803452843484E-6
85379	'KIAA1671'	0.848231872007441	3.068888970953E-4
85415	'RHPN2'	2.4127080182542	0.0100917839300463
8544	'PIR'	1.53888546095115	1.35718089848685E-5
85463	'ZC3H12C'	0.894499777832939	0.0403100285762507
8553	'BHLHE40'	0.622189008384667	0.0110504045377586
8555	'CDC14B'	0.919837265081964	0.0189878892847638
8565	'YARS1'	0.927884277575475	3.29301287714E-4
8575	'PRKRA'	0.562197028127201	0.0279034021007138
8615	'USO1'	0.586030964113179	0.0216254169107703
8637	'EIF4EBP3'	1.71770295043776	3.648163311042E-4
8648	'NCOA1'	0.717630978683271	0.0040917690287136
8659	'ALDH4A1'	1.11872656908173	0.0041115889632918
8660	'IRS2'	0.81343386624833	0.0056107440190574
8665	'EIF3F'	0.544080324978595	0.0142863972831709
8676	'STX11'	1.47420267017486	0.0022572803531543
8739	'HRK'	3.62969640470484	4.30946379376771E-10
875	'CBS'	1.6998543235313	8.965048567088E-4
8761	'PABPC4'	1.04449021660391	6.59407424931351E-6
8795	'TNFRSF10B'	0.878209750228197	2.780015646453E-4
8857	'FCGBP'	2.49435010539764	0.0049638370422174
8887	'TAX1BP1'	0.73837249334259	6.467466818274E-4
8894	'EIF2S2'	0.814513343856419	3.85249925043202E-5
8895	'CPNE3'	0.398814068816616	0.0345975647134286
89122	'TRIM4'	0.753493709089349	8.995002944161E-4
8927	'BSN'	2.56112394847226	0.0011069136143135
8935	'SKAP2'	0.53128425126044	0.0143225282137926
8976	'WASL'	0.709083431030504	0.0308438087366663
89894	'TMEM116'	1.20680676260018	0.0369057887000644
8994	'LIMD1'	0.729573797493304	0.0181292481979773
900	'CCNG1'	1.04654991996909	0.0203146507261334
901	'CCNG2'	1.63939345874747	2.753378140292E-4
90196	'SYS1'	0.531644406453421	0.0283190933823839
90423	'ATP6V1E2'	1.15833259411146	0.0099483997820773
90637	'ZFAND2A'	0.863599563747596	0.0039862834607375
90668	'CARMIL3'	3.33293863617852	0.0207604274287261
90701	'SEC11C'	1.4326262901193	4.06766462326968E-5
90864	'SPSB3'	0.779220275746957	2.584264574483E-4
9094	'UNC119'	0.918078773839281	5.023083676256E-4
90956	'ADCK2'	0.990348576159261	0.0024475051694695
91	'ACVR1B'	0.621110509793278	0.0172044849056462
91050	'CCDC149'	1.43283283246439	3.6488705594639304E-9
9111	'NMI'	0.866408263423683	0.0170259874634822
91133	'L3MBTL4'	3.97472712304827	0.0142863972831709
91445	'RNF185'	0.761333919317146	0.028279493210221
9166	'EBAG9'	0.677723767643678	0.0354113189134193
91694	'LONRF1'	1.17686844725446	0.0014951586024647
9181	'ARHGEF2'	0.668440563345686	0.0045970901555205
9197	'SLC33A1'	1.2217912279586	9.762084308549029E-11
9208	'LRRFIP1'	0.644583521403543	0.0031348048661481
9213	'XPR1'	0.623979727863891	0.0035428921232671
92140	'MTDH'	0.608733273665057	0.0024821253185176
9236	'CCPG1'	0.904894022481791	1.170804646906E-4
9242	'MSC'	0.9117329029858	8.421051873170211E-9
9258	'MFHAS1'	1.29460778864487	0.0152777702477145
9266	'CYTH2'	0.523510358232286	0.0415315728621871
9311	'ASIC3'	2.38101294782803	0.0013855692408365
9314	'KLF4'	1.92985025935383	7.326733218597E-4
9317	'PTER'	1.33852223896542	1.26386107155215E-7
93550	'ZFAND4'	0.999301357312431	0.0319730128850066
93624	'TADA2B'	0.852262518475518	0.0106448655617309
93664	'CADPS2'	2.82663016994812	8.47321190158499E-23
9372	'ZFYVE9'	0.842102914206744	0.0039101303585171
9394	'HS6ST1'	0.66464671939907	0.024074958765078
94101	'ORMDL1'	0.689776027578396	1.220944548558E-4
94134	'ARHGAP12'	0.584249490296832	0.0214556532856717
94241	'TP53INP1'	1.54685989601172	1.064167993612E-4
944	'TNFSF8'	5.37222194161717	0.0401481313437685
9451	'EIF2AK3'	0.742731436820883	0.0033036639440018
9453	'GGPS1'	0.546511433748608	0.0199893694374458
9467	'SH3BP5'	1.13351285615427	7.218716706752E-4
9482	'STX8'	0.914244155904332	0.0030272814782798
9487	'PIGL'	0.785983772427277	0.028110312178768
9518	'GDF15'	4.23566105598947	6.439240100623991E-10
957	'ENTPD5'	0.671907857526226	0.0129058979474695
9581	'PREPL'	0.880420291547238	4.18865796288545E-5
9649	'RALGPS1'	2.17757533520709	0.001244824343696
9650	'MTFR1'	0.82589764418602	0.0034103806797749
9694	'EMC2'	0.907669110283472	0.0016192757607635
9695	'EDEM1'	0.908249232016401	1.77626102237074E-6
9706	'ULK2'	0.799795841671767	1.661325406836E-4
9709	'HERPUD1'	1.75916321369692	7.6090503574526E-21
9734	'HDAC9'	1.9037940607183	0.0011996688838244
9741	'LAPTM4A'	0.654656213161078	0.0304191360478033
9751	'SNPH'	0.764449358077513	0.0163403867239484
9764	'KIAA0513'	0.708724925477614	0.0088407687469894
9776	'ATG13'	0.589771787950751	1.394504351773E-4
9779	'TBC1D5'	0.62484141702682	0.0011003586477415
9789	'SPCS2'	0.593494142418221	0.0106448655617309
9821	'RB1CC1'	0.682916117328803	0.0056786766729115
9829	'DNAJC6'	1.44929852182506	0.0027233486525109
9874	'TLK1'	0.943503821298982	0.0075812260607571
9896	'FIG4'	0.875917996147195	2.380013375132E-4
9929	'JOSD1'	0.472474570927397	0.0487387576378461
9975	'NR1D2'	0.47895758078267	0.0415315728621871

## Sheet: Supplementary data.4
Supplementary data.4. Downregulated genes in EVT-401 group compared to TNF-α group
Gene ID	Gene Symbol	log2 (EVT401 / TNF-α)	Qvalue (EVT401 / TNF-α)
100131211	'NEMP2'	-1.01947	0.044941597185472
100131755	'ARMCX4'	-1.13629	0.0013579045013956
100131897	'INSYN2B'	-1.95285	0.0029911082127838
10024	'TROAP'	-2.84991	1.31699370016902E-5
10036	'CHAF1A'	-1.95915	1.16972125689456E-9
10046	'MAMLD1'	-1.26694	0.0162583572919369
10051	'SMC4'	-1.55283	1.549887654624E-4
10059	'DNM1L'	-0.610371	0.0036200013196395
1009	'CDH11'	-1.06896	5.060138933431E-4
10105	'PPIF'	-1.04995	0.0306847582270281
10112	'KIF20A'	-3.23313	2.133496525579E-4
10147	'SUGP2'	-0.76327	1.624374212758E-4
10155	'TRIM28'	-0.405085	0.0446735438584997
10165	'SLC25A13'	-0.765712	0.0020888235464071
1017	'CDK2'	-2.21955	5.12173676288417E-26
10170	'DHRS9'	-3.35841	0.0044510438471903
10189	'ALYREF'	-0.669013	0.0396568052472017
10200	'MPHOSPH6'	-0.730197	0.0387526323521342
10212	'DDX39A'	-0.946774	6.94324006396455E-5
10226	'PLIN3'	-0.957878	0.0053721107294621
10236	'HNRNPR'	-0.661984	0.009218863039404
10262	'SF3B4'	-0.569906	0.0118493322778789
10276	'NET1'	-1.50219	2.31279347587529E-11
10278	'EFS'	-0.820042	0.0349188237996725
10287	'RGS19'	-0.960001	2.5729792368146E-5
10290	'SPEG'	-1.31093	6.031126542724E-4
10295	'BCKDK'	-0.513846	0.0401094354588397
1031	'CDKN2C'	-2.98455	2.40794028734759E-33
10312	'TCIRG1'	-0.767847	0.0493081636180542
10371	'SEMA3A'	-2.14309	0.0034375155553014
10376	'TUBA1B'	-1.77015	4.80691769320721E-12
10383	'TUBB4B'	-1.00877	2.852738038542E-4
10398	'MYL9'	-0.740402	0.0072330106871667
10403	'NDC80'	-2.94327	5.09118878004931E-6
10411	'RAPGEF3'	-1.43153	0.0069066348960585
10426	'TUBGCP3'	-0.612786	0.01464500191548
10432	'RBM14'	-0.947561	0.011927771178348
10449	'ACAA2'	-0.746478	0.0346073585402887
10452	'TOMM40'	-0.76839	3.31174760589447E-5
10460	'TACC3'	-2.64994	1.02038215396282E-31
10477	'UBE2E3'	-0.708768	2.136610422779E-4
10486	'CAP2'	-0.893434	0.0461166648426046
10487	'CAP1'	-0.446559	0.0082775325901603
10492	'SYNCRIP'	-0.625068	4.131935036765E-4
10535	'RNASEH2A'	-1.40709	0.002733805233985
10572	'SIVA1'	-0.673511	0.0027245503930101
10586	'MAB21L2'	-1.40857	0.0441668517831113
10592	'SMC2'	-1.00194	7.81369053066223E-5
10606	'PAICS'	-0.473231	0.0120983870156204
10615	'SPAG5'	-2.31596	4.75710723881185E-5
10618	'TGOLN2'	-0.611683	4.701817852893E-4
1062	'CENPE'	-2.0164	5.43327832159491E-5
10628	'TXNIP'	-2.17117	5.119322493769E-4
1063	'CENPF'	-2.41711	3.47562658084898E-6
10635	'RAD51AP1'	-2.43762	3.70929576040564E-6
10643	'IGF2BP3'	-1.65332	0.0086733149142482
10714	'POLD3'	-1.12756	2.08483915909942E-5
1072	'CFL1'	-0.74643	6.82736726864E-4
10721	'POLQ'	-2.24719	2.46631514183392E-5
10733	'PLK4'	-2.61166	1.54594925666759E-5
1075	'CTSC'	-1.25291	0.0016890740722579
10758	'TRAF3IP2'	-0.893787	0.0072280093391101
10762	'NUP50'	-0.723474	8.128491399515E-4
10763	'NES'	-3.59814	6.94324006396455E-5
10768	'AHCYL1'	-0.415952	0.0238671650237676
10772	'SRSF10'	-0.690853	4.172115266587E-4
10801	'SEPTIN9'	-0.994756	4.26531532734982E-5
10848	'PPP1R13L'	-0.669594	0.0051730857956734
10856	'RUVBL2'	-0.511268	0.0052540583019441
10897	'YIF1A'	-0.555989	0.0168907345819498
10938	'EHD1'	-0.710752	0.0444647408245749
10940	'POP1'	-1.7661	3.35696798573056E-7
10962	'MLLT11'	-1.39799	0.0307195782866029
10980	'COPS6'	-0.652365	0.0018528308807288
11004	'KIF2C'	-2.1322	5.6449784343509E-5
11015	'KDELR3'	-0.786196	5.13865773800913E-5
11065	'UBE2C'	-2.82553	1.07972645650405E-8
11066	'SNRNP35'	-0.95745	0.0225239727127668
1107	'CHD3'	-1.19155	1.513111592692E-4
11073	'TOPBP1'	-0.77405	0.0058704132213891
11078	'TRIOBP'	-0.847902	0.0378028809951474
11082	'ESM1'	-2.05422	0.0260550154516231
11083	'DIDO1'	-0.386687	0.0303273473627101
11100	'HNRNPUL1'	-0.609511	3.479283356438E-4
1111	'CHEK1'	-0.728993	0.0228931499221219
11113	'CIT'	-2.54423	7.900929071363071E-19
11130	'ZWINT'	-2.42287	1.21798440109065E-20
11167	'FSTL1'	-0.781091	1.22386412053743E-7
11169	'WDHD1'	-1.07126	4.926509430872E-4
11174	'ADAMTS6'	-1.24226	4.573755109067E-4
11177	'BAZ1A'	-0.660495	0.0427821819784554
11198	'SUPT16H'	-0.574266	3.525691384163E-4
11199	'ANXA10'	-3.57174	0.0044505597958249
11227	'GALNT5'	-1.03515	6.34535592320525E-7
1123	'CHN1'	-1.40267	0.0233612420193166
11252	'PACSIN2'	-0.469996	0.0401094354588397
11259	'FILIP1L'	-1.44083	0.0365436617790127
112694756	'LOC112694756'	-1.33596	0.0027700250732192
11270	'NRM'	-1.32105	3.94613391504992E-8
113115	'MTFR2'	-1.29521	0.0496551366031535
113130	'CDCA5'	-2.5099	8.78029667118434E-6
11328	'FKBP9'	-0.607264	0.0261049373767907
11333	'PDAP1'	-0.528526	0.0442888563592182
11338	'U2AF2'	-0.654175	0.0013855692408365
11346	'SYNPO'	-1.50722	2.42814453645006E-5
113622	'ADPRHL1'	-1.06695	0.0494366934456039
114034	'TOE1'	-0.854081	0.0366235976322593
114898	'C1QTNF2'	-2.89485	2.465402400876E-4
114991	'ZNF618'	-1.00059	0.0046055571454523
115004	'CGAS'	-1.06989	0.003952749059058
115106	'HAUS1'	-0.622431	0.0472475364937407
115123	'MARCHF3'	-1.09496	0.0386749885180118
115253422	'DUS4L-BCAP29'	-1.19725	0.0015989302020602
1154	'CISH'	-1.76464	0.044643044137622
1164	'CKS2'	-1.33155	7.869015031714E-4
116535	'MRGPRF'	-1.23399	0.0018528308807288
116840	'CNTROB'	-0.536056	0.0084793055322225
116983	'ACAP3'	-0.926505	9.46766953216816E-6
117195	'MRGPRX3'	-2.57558	0.0277416674900282
117248	'GALNT15'	-2.46472	1.592784705757E-4
1173	'AP2M1'	-0.577319	0.0018706268519925
117854	'TRIM6'	-1.24244	0.0270125758861605
118	'ADD1'	-0.456041	0.0139702570112433
1192	'CLIC1'	-0.692647	0.0010814454370436
121551	'BTBD11'	-2.61938	0.0347174796902817
122769	'LRR1'	-0.871534	0.0108602935470845
124045	'SPATA33'	-1.25114	0.0046269779424943
124222	'PAQR4'	-1.8758	1.048247674593E-8
124245	'ZC3H18'	-0.445516	0.0406449502058338
126526	'C19orf47'	-0.642943	0.008171387918559
1267	'CNP'	-0.635577	0.0430288780032356
1277	'COL1A1'	-2.44863	8.517077147199809E-11
1278	'COL1A2'	-1.12395	5.18429083014311E-5
1281	'COL3A1'	-3.56293	1.74082074004948E-8
128209	'KLF17'	-3.79719	5.119322493769E-4
128239	'IQGAP3'	-1.91465	8.121541730245E-4
128553	'TSHZ2'	-1.47763	2.805757043625E-4
128869	'PIGU'	-0.841294	4.63167656966381E-5
1289	'COL5A1'	-1.0122	4.36770956208851E-9
1290	'COL5A2'	-0.932834	0.0010180250865711
1294	'COL7A1'	-2.99748	2.133496525579E-4
129401	'NUP35'	-0.869319	0.0281098466493703
1295	'COL8A1'	-1.55563	1.02175718894053E-8
129642	'MBOAT2'	-0.813991	0.0127162759237384
130497	'OSR1'	-2.3872	0.0108372216672347
1308	'COL17A1'	-2.83896	0.0024312404135412
131566	'DCBLD2'	-1.01796	0.0011407576500854
132	'ADK'	-0.780111	0.0475062077243406
134	'ADORA1'	-1.58493	6.88354385606342E-8
139886	'SPIN4'	-2.05887	7.73473694665207E-5
140876	'RIPOR3'	-1.5894	0.0079010767256722
142	'PARP1'	-0.781892	5.48725158101E-4
1431	'CS'	-0.396439	0.0128258424641963
1434	'CSE1L'	-0.636312	0.0141056836821437
1436	'CSF1R'	-3.04043	0.0482549818683849
143888	'POGLUT3'	-0.566447	0.0156504265598859
144165	'PRICKLE1'	-1.83572	0.0305075469574487
144406	'CFAP251'	-0.912412	0.0430288780032356
145508	'CEP128'	-1.28608	7.688357362527E-4
1462	'VCAN'	-1.16619	0.0033681166596753
1468	'SLC25A10'	-0.970154	4.586552387009E-4
146909	'KIF18B'	-3.79349	8.77856510324183E-9
146956	'EME1'	-2.40808	0.0013758770480257
147372	'CCBE1'	-1.78622	0.0021111588900278
1477	'CSTF1'	-0.595395	0.0082464229651264
1478	'CSTF2'	-0.655407	0.028279493210221
147841	'SPC24'	-3.46953	4.01102478638131E-16
1499	'CTNNB1'	-0.900091	0.0258820892252232
1500	'CTNND1'	-0.522296	8.754064201515E-4
1503	'CTPS1'	-1.00747	1.624374212758E-4
150368	'PHETA2'	-0.616824	0.0121953952128896
150468	'CKAP2L'	-3.18695	1.62162173533432E-34
150771	'ITPRIPL1'	-1.85102	0.0443055983697864
151246	'SGO2'	-1.72827	3.20752642513236E-6
151648	'SGO1'	-2.29444	0.0036997238754566
1520	'CTSS'	-1.17789	0.0166031149739084
152002	'XXYLT1'	-0.451709	0.0487676941064893
152485	'ZNF827'	-0.803357	1.776049423438E-4
152503	'SH3D19'	-0.657503	0.0020548847062783
153769	'SH3RF2'	-1.27999	0.0059131598270175
153830	'RNF145'	-0.93033	0.0186903989267296
157570	'ESCO2'	-2.48106	2.64248131631224E-11
159013	'CXorf38'	-0.712271	0.018785442129797
159371	'SLC35G1'	-1.16203	0.0079230360583713
1616	'DAXX'	-0.55059	4.459620195155E-4
162	'AP1B1'	-0.832116	7.749661407676E-4
162681	'C18orf54'	-1.43616	5.36815324550734E-6
1627	'DBN1'	-0.863132	7.326733218597E-4
1633	'DCK'	-1.20567	0.0494589111411129
166	'TLE5'	-0.686276	0.0139702570112433
1663	'DDX11'	-1.31743	1.319070071269E-4
1665	'DHX15'	-0.687306	0.0063789795170233
167681	'PRSS35'	-4.07394	0.0036440804763984
168455	'CCDC71L'	-1.13442	0.0020259809385954
168667	'BMPER'	-1.63393	0.0019888098942811
170692	'ADAMTS18'	-5.87323	0.0154452555589212
1719	'DHFR'	-0.985289	0.0172044849056462
1743	'DLST'	-0.363048	0.0216254169107703
1763	'DNA2'	-1.09653	0.0301256038176695
1786	'DNMT1'	-1.67065	2.5979046968457603E-9
1794	'DOCK2'	-1.44545	0.0169160153671094
1796	'DOK1'	-1.04005	0.0062625080988712
1808	'DPYSL2'	-1.17363	0.0015246878818663
1821	'DRP2'	-2.68665	1.54636330367793E-5
1841	'DTYMK'	-0.949785	0.0072497982351843
1843	'DUSP1'	-0.722038	0.0429393119143941
1869	'E2F1'	-1.6939	4.27507992112068E-5
1870	'E2F2'	-5.32586	5.3122513243036795E-11
1880	'GPR183'	-4.34999	0.0025820091993799
1894	'ECT2'	-0.888576	3.1104126631284E-5
1903	'S1PR3'	-1.84272	4.16781878127639E-5
1906	'EDN1'	-2.52753	0.02909518060668
1956	'EGFR'	-0.81585	0.0019514325077721
195828	'ZNF367'	-2.84449	9.58498566273341E-7
196883	'ADCY4'	-1.67378	1.09959178812183E-8
1977	'EIF4E'	-0.512179	0.0124300058492457
1981	'EIF4G1'	-0.751672	0.0026823599925735
1984	'EIF5A'	-0.727934	0.001273373518424
199221	'DZIP1L'	-0.88522	0.016813975129126
1994	'ELAVL1'	-0.469747	0.005376093558982
2006	'ELN'	-1.77843	0.0030277537431802
200942	'KLHDC8B'	-0.620515	0.0334890774189655
201254	'CENPX'	-0.834133	0.0012005489844065
201255	'LRRC45'	-1.32787	0.0066437830268932
2013	'EMP2'	-1.54742	1.31037494074337E-12
2014	'EMP3'	-0.554269	0.0082957417058308
201725	'C4orf46'	-1.41866	2.98906483661749E-7
2022	'ENG'	-1.35806	1.19804460020022E-6
2023	'ENO1'	-0.663257	4.10125513045401E-5
203	'AK1'	-0.56171	0.0195892362355332
203068	'TUBB'	-0.991313	1.07617659693466E-5
207	'AKT1'	-0.553309	0.0469634759293033
2077	'ERF'	-0.97756	8.79323046292847E-8
2124	'EVI2B'	-1.27516	0.0036397695252861
2130	'EWSR1'	-0.821484	0.0017749447605661
2146	'EZH2'	-1.27424	1.01558516022206E-6
2152	'F3'	-3.3126	0.025298756528021
2175	'FANCA'	-1.77542	1.315769623079E-4
2177	'FANCD2'	-1.92833	2.339911663202E-4
2182	'ACSL4'	-1.60776	0.0010570833620922
219844	'HYLS1'	-0.764881	0.0236943478009456
220042	'DDIAS'	-1.87656	0.0014687901093653
220134	'SKA1'	-2.60622	6.40280278836239E-6
221092	'HNRNPUL2'	-0.347469	0.0442341820034688
221150	'SKA3'	-2.36512	5.47217417373192E-7
2237	'FEN1'	-1.95303	7.03770600023563E-17
2252	'FGF7'	-2.63156	1.29908920211457E-5
2255	'FGF10'	-3.22585	0.0115406871385444
22795	'NID2'	-1.7311	0.0035428921232671
2280	'FKBP1A'	-0.755345	0.0110521046346496
22807	'IKZF2'	-2.09869	0.0293540122619398
22821	'RASA3'	-0.908713	9.066636972728E-4
22823	'MTF2'	-0.857758	0.0093316599584451
22827	'PUF60'	-0.567968	0.0069678093227983
22854	'NTNG1'	-2.09546	8.362288664326981E-9
22856	'CHSY1'	-1.14416	2.90424763841242E-5
22904	'SBNO2'	-0.652023	0.0022771811737063
22905	'EPN2'	-0.573527	0.0032537149575369
22907	'DHX30'	-0.500207	0.0437257110904716
22936	'ELL2'	-0.648697	0.0342017249791075
22943	'DKK1'	-1.4714	0.0012005489844065
22974	'TPX2'	-2.5592	1.21434597740576E-7
22976	'PAXIP1'	-0.563549	0.0416466890345855
22985	'ACIN1'	-0.680467	5.809297936504E-4
23024	'PDZRN3'	-0.985231	0.0028360905159481
23026	'MYO16'	-3.6607	0.0295088843311517
23028	'KDM1A'	-0.462027	0.0145751406941428
23047	'PDS5B'	-0.980357	1.32228661088752E-5
2305	'FOXM1'	-0.99799	0.0272566548913445
23051	'ZHX3'	-0.42969	0.0097184099394655
23082	'PPRC1'	-0.664785	0.0022040746916936
23094	'SIPA1L3'	-0.918136	0.004362102985887
231	'AKR1B1'	-1.85066	0.0106508730509102
23137	'SMC5'	-0.689158	0.0215292288113793
23164	'MPRIP'	-0.895878	2.59223907566918E-6
23165	'NUP205'	-1.04745	6.76758731910852E-6
23178	'PASK'	-1.29824	0.0077448470807467
23179	'RGL1'	-0.661612	0.0041183052696607
2318	'FLNC'	-1.21378	0.0034103806797749
23187	'PHLDB1'	-1.39334	1.2452248897246E-5
23191	'CYFIP1'	-0.454985	0.0493471109060016
23221	'RHOBTB2'	-0.593737	0.0089708482466635
23234	'DNAJC9'	-1.63574	5.82032480302105E-10
23310	'NCAPD3'	-1.66668	1.4925728261427999E-12
23338	'JADE2'	-0.77569	0.030794181941214
23362	'PSD3'	-0.77001	0.0283190933823839
23363	'OBSL1'	-0.70006	0.0077448470807467
23371	'TNS2'	-1.22192	2.95351847818167E-5
23397	'NCAPH'	-2.99059	3.0033408627267502E-9
23413	'NCS1'	-0.549233	0.0045745060202206
2342	'FNTB'	-1.13264	0.0032599211321745
23450	'SF3B3'	-0.391229	0.0325917610450472
23468	'CBX5'	-0.678117	0.0235624131361648
23500	'DAAM2'	-1.5646	0.0021666770703234
23511	'NUP188'	-0.708803	0.0025989102222784
23529	'CLCF1'	-1.95426	2.4949299927521E-8
23541	'SEC14L2'	-1.07232	0.0301692862482017
2355	'FOSL2'	-0.780556	0.0220160649211658
23551	'RASD2'	-2.96952	5.55254904558E-4
23560	'GTPBP4'	-0.701283	6.445103793369E-4
2357	'FPR1'	-2.55649	0.0033941185809888
23590	'PDSS1'	-0.946388	0.0340560689177962
23594	'ORC6'	-1.91162	3.90829272877427E-6
23603	'CORO1C'	-0.773143	0.0079617863587667
23623	'RUSC1'	-0.795161	5.119322493769E-4
23636	'NUP62'	-0.837996	9.769316864318E-4
23648	'SSBP3'	-0.941399	0.0031745319252882
23649	'POLA2'	-1.52609	1.46990548772405E-9
23670	'CEMIP2'	-0.647744	0.0077371183840145
23683	'PRKD3'	-0.580984	0.039763699555158
23787	'MTCH1'	-0.57671	0.0032855709501832
24137	'KIF4A'	-2.66086	3.85588333285065E-7
24142	'NAA80'	-0.966937	0.0238746577346646
245812	'CNPY4'	-0.657	0.0368735751285142
2491	'CENPI'	-2.65122	5.49899209654073E-12
25	'ABL1'	-1.28926	1.11434065307335E-6
2521	'FUS'	-1.0305	3.78018734663402E-7
253714	'MMS22L'	-1.30012	0.0034103806797749
253738	'EBF3'	-1.42112	5.94079589976544E-7
253832	'ZDHHC20'	-0.432431	0.0416609752739134
2547	'XRCC6'	-0.383181	0.016934458108171
256227	'STEAP1B'	-1.11051	0.0246693280685183
256364	'EML3'	-0.795577	0.0125546911755368
256691	'MAMDC2'	-1.51116	0.0286029621893465
25788	'RAD54B'	-1.63101	1.981948234304E-4
25813	'SAMM50'	-0.457291	0.0159564618330445
25814	'ATXN10'	-0.594428	0.0057897442147413
25822	'DNAJB5'	-1.84495	2.531885762333E-6
25840	'METTL7A'	-1.54214	0.01707043727583
25843	'MOB4'	-0.542346	0.0220612539408299
25894	'PLEKHG4'	-2.21334	0.0016729323297292
259266	'ASPM'	-3.23182	1.75750268661168E-7
25941	'TPGS2'	-0.4674	0.0422804564234631
25945	'NECTIN3'	-0.900883	6.94324006396455E-5
25959	'KANK2'	-1.08903	6.422648589707E-4
25999	'CLIP3'	-0.547601	0.0041622904817824
26027	'ACOT11'	-1.49532	0.0013041636824544
26030	'PLEKHG3'	-1.04447	0.0367224998209118
260436	'FDCSP'	-5.81127	0.0447077291813293
26091	'HERC4'	-1.01495	3.02228800980808E-6
26097	'CHTOP'	-0.734471	6.2869109688342E-5
26121	'PRPF31'	-0.421335	0.0498322393189811
26147	'PHF19'	-1.1096	2.290442975576E-4
2615	'LRRC32'	-1.62469	6.172357978057E-4
26150	'RIBC2'	-5.00622	1.23804964380468E-7
2619	'GAS1'	-2.34456	6.36566647153492E-26
26191	'PTPN22'	-2.16247	0.0170259874634822
26271	'FBXO5'	-2.23921	3.0888347617316E-8
26298	'EHF'	-3.95879	4.072938043406E-4
26499	'PLEK2'	-2.6435	0.0427821819784554
26578	'OSTF1'	-0.575839	0.0388739286691483
26585	'GREM1'	-1.38579	1.618346734937E-4
26586	'CKAP2'	-1.40378	6.797109021663E-4
2664	'GDI1'	-0.72596	0.0018050895082277
27018	'BEX3'	-0.574154	0.0205358831816229
27033	'ZBTB32'	-6.31042	0.0268140994698558
27037	'TRMT2A'	-0.457383	0.0324598858479719
27085	'MTBP'	-1.87539	2.134227772631E-4
27115	'PDE7B'	-3.78769	4.28563966885103E-12
27141	'CIDEB'	-1.72277	0.0146178185655296
27175	'TUBG2'	-0.621422	0.0152777702477145
27245	'AHDC1'	-0.757182	0.0351135157115965
2731	'GLDC'	-2.10125	0.0365585280215935
27327	'TNRC6A'	-0.36251	0.0497237151886647
27338	'UBE2S'	-1.40295	4.93283114047472E-13
27341	'RRP7A'	-0.458114	0.0417241275877007
2736	'GLI2'	-1.53255	0.009164235123719
2782	'GNB1'	-0.524298	0.0066437830268932
2791	'GNG11'	-1.4058	0.0437257110904716
2820	'GPD2'	-0.765474	0.0028381189712382
2827	'GPR3'	-2.49253	1.29048484633977E-6
283149	'BCL9L'	-1.046	0.0325917610450472
283209	'PGM2L1'	-1.05542	0.0094273065280688
283373	'ANKRD52'	-0.558706	0.0314651858934157
283643	'TEDC1'	-1.48079	0.0052423114131983
284	'ANGPT1'	-3.00683	9.21765415546515E-11
284098	'PIGW'	-0.877999	0.011927771178348
284358	'MAMSTR'	-1.82661	3.20158455623474E-6
284403	'WDR62'	-2.32788	1.48486980621701E-7
284615	'ANKRD34A'	-1.69876	1.170804646906E-4
285527	'FRYL'	-0.480598	0.0447511986965241
285672	'SREK1IP1'	-0.609864	0.0068972345284843
286151	'FBXO43'	-2.93872	0.0184898296318464
286826	'LIN9'	-1.26736	0.0042045334505905
2888	'GRB14'	-3.24433	1.40670319924711E-5
2892	'GRIA3'	-0.97042	0.0046531381256772
28976	'ACAD9'	-0.835859	2.22845206495259E-5
28988	'DBNL'	-0.617269	0.0163245273994553
29028	'ATAD2'	-2.45927	1.8258664598544702E-21
29071	'C1GALT1C1'	-0.913485	0.0223456556869876
29089	'UBE2T'	-1.54808	1.6155006681385802E-10
29109	'FHOD1'	-1.66731	0.0051728332734582
29114	'TAGLN3'	-7.04948	0.0306233593735813
29127	'RACGAP1'	-1.80263	5.57146642918725E-6
29128	'UHRF1'	-3.91364	3.25728391417067E-33
2956	'MSH6'	-0.681907	0.0119832685466087
29766	'TMOD3'	-0.414893	0.0350272812632525
29775	'CARD10'	-1.01103	2.209542099204E-4
29781	'NCAPH2'	-1.10679	4.069432768012E-4
29785	'CYP2S1'	-2.36081	0.0172044849056462
29801	'ZDHHC8'	-0.456836	0.0459342577083347
29893	'PSMC3IP'	-1.90575	4.90134669317399E-6
29899	'GPSM2'	-1.4802	5.71798217794108E-7
29960	'MRM2'	-0.667777	0.0096101308268753
2997	'GYS1'	-0.660717	0.0079010767256722
30000	'TNPO2'	-0.522471	0.001743804580359
3014	'H2AX'	-1.57675	1.12894328707915E-21
3015	'H2AZ1'	-0.832265	3.449799236639E-4
3028	'HSD17B10'	-0.607237	0.012466313222175
3035	'HARS1'	-0.546142	0.0366372901517237
3036	'HAS1'	-4.77544	3.6488705594639304E-9
3037	'HAS2'	-4.24247	1.97507291612757E-9
3038	'HAS3'	-2.34298	0.0064576723036329
3053	'SERPIND1'	-4.54444	0.0011475370288378
3054	'HCFC1'	-0.963044	0.014321175387851
3065	'HDAC1'	-0.94129	0.0454118221244311
3066	'HDAC2'	-0.465652	0.0231276124733688
3068	'HDGF'	-0.8263	1.73776974751942E-5
3070	'HELLS'	-2.3776	7.87450134851157E-6
3075	'CFH'	-0.706385	0.0128688526398763
3084	'NRG1'	-1.78857	0.003094259025086
30845	'EHD3'	-1.09065	0.0130130574747998
30846	'EHD2'	-0.956094	1.83263190030878E-5
309	'ANXA6'	-1.04353	2.75441300399637E-6
3091	'HIF1A'	-1.23702	3.56132102186062E-6
3146	'HMGB1'	-0.679035	4.54367533432676E-5
3161	'HMMR'	-2.68996	1.50682522775191E-5
317	'APAF1'	-0.761592	0.0234921331077354
3181	'HNRNPA2B1'	-0.85697	0.0144605268364595
3182	'HNRNPAB'	-1.05257	5.77305709890729E-9
3184	'HNRNPD'	-1.39607	6.21206549819957E-6
3190	'HNRNPK'	-0.495606	0.0130677757808977
3191	'HNRNPL'	-0.437105	0.0200160950174874
3192	'HNRNPU'	-0.68775	1.481066266835E-4
322	'APBB1'	-0.772953	0.0168810884420438
3226	'HOXC10'	-0.564108	0.0216084454849079
3227	'HOXC11'	-1.53504	0.0036587348536894
3268	'AGFG2'	-1.17047	0.0089691581398016
3276	'PRMT1'	-0.76076	0.0458688029024467
332	'BIRC5'	-2.33817	5.889963097874E-4
3339	'HSPG2'	-0.89903	0.0016128176256909
3371	'TNC'	-0.939697	0.0443055983697864
3381	'IBSP'	-2.69915	0.0331774103127274
338382	'RAB7B'	-3.21032	9.36256204201927E-7
338773	'TMEM119'	-1.17715	0.0332565236774345
339230	'CCDC137'	-0.670552	0.0175819962642812
3397	'ID1'	-2.71045	3.5646175187938104E-9
339761	'CYP27C1'	-1.75035	0.0019838060050625
3398	'ID2'	-1.47349	4.219431652213E-4
3399	'ID3'	-1.12246	0.0109433939964225
340061	'STING1'	-0.858271	6.627318372329E-4
340075	'ARSI'	-1.96461	0.0023772937206652
342184	'FMN1'	-1.85644	0.0332786619952512
347240	'KIF24'	-2.09957	1.41655808866756E-7
3479	'IGF1'	-3.93166	7.12965504629181E-7
348235	'SKA2'	-1.37364	8.16479918307176E-8
348327	'ZNF530'	-1.6233	0.0104236475944943
348654	'GEN1'	-1.40822	7.08242687888164E-6
3487	'IGFBP4'	-0.9717	0.013889343306148
353376	'TICAM2'	-1.23794	0.016934458108171
3552	'IL1A'	-1.82217	0.0238890208169191
3553	'IL1B'	-3.5461	0.0425592550858055
3566	'IL4R'	-0.928013	0.0366372901517237
3575	'IL7R'	-4.17497	3.72870474167833E-8
3589	'IL11'	-6.73354	1.254403112597E-4
3611	'ILK'	-0.736395	0.0095474032609638
3619	'INCENP'	-1.6933	2.85419094919443E-17
3624	'INHBA'	-1.59252	0.0160135083455029
3667	'IRS1'	-1.5392	3.157673724668E-4
3678	'ITGA5'	-1.27233	5.154649613195E-4
374	'AREG'	-2.63211	0.0255123543467822
374393	'FAM111B'	-4.82769	3.37378809734242E-22
374654	'KIF7'	-0.747462	0.0100557193384163
3776	'KCNK2'	-1.91932	7.889652048129E-4
3788	'KCNS2'	-5.42687	0.0066973297903085
3791	'KDR'	-3.44123	1.142620647983E-4
3832	'KIF11'	-2.5141	1.94268024222212E-17
3833	'KIFC1'	-3.25026	1.92974159388093E-14
3835	'KIF22'	-2.02407	1.8339108652112198E-11
3837	'KPNB1'	-0.686478	5.839025844985E-4
3838	'KPNA2'	-1.34778	2.13506900069953E-10
3855	'KRT7'	-2.0112	0.0088906876079414
387104	'SOGA3'	-0.780972	0.0428581849097828
388	'RHOB'	-1.32726	0.0108652590119945
389	'RHOC'	-0.590076	0.011927771178348
389610	'XKR5'	-5.10596	0.0492534721180002
389792	'IER5L'	-1.28135	3.719468168883E-4
3910	'LAMA4'	-1.15142	0.0169160153671094
3915	'LAMC1'	-0.872722	0.0047891986310762
392255	'GDF6'	-2.04054	0.0236560551476846
3925	'STMN1'	-1.64669	6.66806428367571E-8
3927	'LASP1'	-0.648446	0.0178357059857816
3939	'LDHA'	-1.29392	0.0183579312240895
3954	'LETM1'	-0.467824	0.0221166852213536
3956	'LGALS1'	-0.634022	0.0013516335795301
396	'ARHGDIA'	-0.608945	0.0355579587512805
3978	'LIG1'	-1.92212	2.01730142883028E-10
3984	'LIMK1'	-0.558634	0.0402635686105468
399687	'MYO18A'	-0.556145	0.0198514541849895
4000	'LMNA'	-1.1656	5.3528578665955E-8
4001	'LMNB1'	-4.12032	1.4746926648592099E-43
4053	'LTBP2'	-0.725889	0.0279034021007138
4076	'CAPRIN1'	-0.409158	0.0237826644449542
4085	'MAD2L1'	-1.54419	5.481176624004E-4
4091	'SMAD6'	-1.28699	6.7714032341995E-5
4130	'MAP1A'	-1.06967	0.002157323496092
4171	'MCM2'	-2.53009	8.1992913980168E-11
4172	'MCM3'	-1.94693	6.397685651416681E-15
4173	'MCM4'	-2.39978	1.19711208468607E-36
4174	'MCM5'	-2.41916	5.24212054924814E-9
4175	'MCM6'	-1.34448	2.178218953339E-4
4176	'MCM7'	-1.88328	6.8402302478362995E-12
4223	'MEOX2'	-2.66861	4.36853598453304E-6
4288	'MKI67'	-3.28102	1.40615919534502E-7
4298	'MLLT1'	-0.468792	0.0090333297148367
4322	'MMP13'	-4.08681	1.30248031114729E-10
4327	'MMP19'	-1.0306	0.0017749447605661
435	'ASL'	-0.970386	4.528762611191E-4
440519	'ZNF724'	-2.09338	0.0150950502394478
441518	'RTL8B'	-0.673581	0.0225047026802474
4430	'MYO1B'	-1.15496	0.0352453300000978
4436	'MSH2'	-0.78516	0.0116670416056137
445	'ASS1'	-1.12256	0.0314651858934157
4522	'MTHFD1'	-0.657868	0.0355579587512805
4603	'MYBL1'	-1.43608	0.0368735751285142
4605	'MYBL2'	-2.78923	3.56282278303558E-7
4637	'MYL6'	-0.68159	0.0023887710051991
4641	'MYO1C'	-0.578713	0.0317971217199964
4670	'HNRNPM'	-0.564336	0.0130290999688842
4676	'NAP1L4'	-0.548943	0.0218556823022568
4678	'NASP'	-0.890009	2.178218953339E-4
4693	'NDP'	-4.20355	9.27997934460059E-7
4719	'NDUFS1'	-0.479465	0.01527112912089
4729	'NDUFV2'	-0.603881	5.329618432634E-4
4734	'NEDD4'	-0.676476	0.0134356874046381
4735	'SEPTIN2'	-0.634649	2.158941214825E-4
4741	'NEFM'	-3.04014	8.032846506123E-4
4773	'NFATC2'	-3.83484	4.06070685014634E-5
4776	'NFATC4'	-1.19416	2.512300279898E-4
4782	'NFIC'	-0.739881	0.0018474181931644
4796	'TONSL'	-2.39665	4.93283114047472E-13
4811	'NID1'	-1.30533	0.0283305681645618
4830	'NME1'	-0.862264	3.47949489567922E-6
4833	'NME4'	-0.694859	0.0451478358814875
4854	'NOTCH3'	-1.86142	0.0325358989043424
4900	'NRGN'	-1.74848	0.0429963916799387
491	'ATP2B2'	-5.66496	0.0421732952704765
4913	'NTHL1'	-0.973988	0.0281291290717034
4926	'NUMA1'	-0.675084	0.0097074931872521
498	'ATP5F1A'	-0.496289	0.0155144092867112
4982	'TNFRSF11B'	-3.16582	5.5728465581995E-14
4998	'ORC1'	-3.21391	2.9048109788883198E-12
5010	'CLDN11'	-1.23945	0.0376664062590665
5031	'P2RY6'	-2.39294	0.02370320356335
5048	'PAFAH1B1'	-0.511467	0.0010428403712069
5050	'PAFAH1B3'	-0.953684	0.0246693280685183
50509	'COL5A3'	-2.37712	0.0017262973885296
5055	'SERPINB2'	-2.21106	0.0096004779815536
506	'ATP5F1B'	-0.478449	0.0028467154358528
50615	'IL21R'	-3.84814	0.0012005489844065
50628	'GEMIN4'	-0.621528	0.0116573921121647
5069	'PAPPA'	-2.06825	6.052092089679E-4
50700	'RDH8'	-2.76225	0.0489662513917121
5087	'PBX1'	-1.79635	0.0021402161345843
51053	'GMNN'	-1.20835	0.0014088686857731
51063	'CALHM2'	-1.13916	2.42520178742567E-6
5111	'PCNA'	-1.01577	1.031923836874E-4
51133	'KCTD3'	-0.760964	1.769936825988E-4
51154	'MRTO4'	-0.58374	0.0169160153671094
51155	'JPT1'	-0.851293	0.0032768068365638
5116	'PCNT'	-0.559658	0.0092634484303326
51203	'NUSAP1'	-2.27554	1.54636330367793E-5
5127	'CDK16'	-0.350461	0.0411153848195733
51291	'GMIP'	-1.1027	2.099415085967E-4
513	'ATP5F1D'	-0.582474	0.0281922780255821
51334	'PRR16'	-1.05202	0.0024528553879522
51366	'UBR5'	-0.442228	0.0222865804428973
5139	'PDE3A'	-2.12171	0.0013863229327105
51393	'TRPV2'	-1.48695	0.0341128524848149
5142	'PDE4B'	-3.24441	4.6007708916322E-8
51421	'AMOTL2'	-0.993692	0.046616733020726
51497	'NELFCD'	-0.507239	0.0496669678658747
51512	'GTSE1'	-2.89978	1.31317709295709E-7
51514	'DTL'	-3.24776	1.47785411360848E-18
51523	'CXXC5'	-0.919318	9.534481039221E-4
51593	'SRRT'	-0.790355	0.0339146951471096
51599	'LSR'	-1.99256	0.00349574775288
51655	'RASD1'	-4.32737	4.60407305864547E-6
51659	'GINS2'	-2.10639	5.25518508567941E-5
5166	'PDK4'	-3.5378	0.0036344339102311
51668	'HSPB11'	-0.635219	0.0348572140234232
51750	'RTEL1'	-1.03485	0.0025401137030893
51776	'MAP3K20'	-0.443882	0.0427821819784554
5179	'PENK'	-1.1979	0.0024408182261414
518	'ATP5MC3'	-0.568937	0.0200018378043907
5198	'PFAS'	-0.613174	0.0276541715305649
5209	'PFKFB3'	-1.00121	0.0079337431870392
5214	'PFKP'	-0.960219	0.0107223374054479
5216	'PFN1'	-0.738279	9.95729139244537E-6
5223	'PGAM1'	-0.709189	0.0012728721745563
5228	'PGF'	-2.79429	1.170804646906E-4
5261	'PHKG2'	-0.468514	0.0496955664946828
5265	'SERPINA1'	-1.51752	0.0017078015942341
5270	'SERPINE2'	-1.49596	0.0029341107769722
5315	'PKM'	-1.0485	3.85588333285065E-7
5327	'PLAT'	-2.11227	4.76742154485968E-5
5328	'PLAU'	-3.13483	2.16954656517964E-9
53358	'SHC3'	-2.09547	1.50682522775191E-5
5347	'PLK1'	-2.87013	6.411552079353E-4
5393	'EXOSC9'	-0.746073	0.0047159037271269
5396	'PRRX1'	-1.15501	2.42814453645006E-5
54058	'C21orf58'	-1.96431	3.66101241651186E-11
54101	'RIPK4'	-1.81402	0.0266592115652714
5420	'PODXL'	-2.52636	1.25103806459901E-5
5422	'POLA1'	-1.47061	1.88313205906982E-5
5424	'POLD1'	-1.75851	3.86661461078478E-13
5426	'POLE'	-1.50049	6.94324006396455E-5
5427	'POLE2'	-3.35862	7.77001303598834E-5
5430	'POLR2A'	-0.906057	0.0024961694068765
54443	'ANLN'	-2.91525	4.28564732367084E-10
54453	'RIN2'	-1.0855	1.20361440711884E-6
54478	'PIMREG'	-2.05223	0.0191247272015617
54487	'DGCR8'	-0.980431	0.0121620935482049
54492	'NEURL1B'	-3.80818	3.66362020848472E-6
54531	'MIER2'	-0.932013	7.652891943731E-4
54566	'EPB41L4B'	-1.21546	0.0402170121850032
54577	'UGT1A7'	-5.88607	0.0377798693549978
54623	'PAF1'	-0.498374	0.0247438069670865
54674	'LRRN3'	-2.84543	2.6471632558209804E-9
54790	'TET2'	-0.76828	0.0075158772762197
54821	'ERCC6L'	-3.77922	7.35789445764857E-19
54873	'PALMD'	-2.3363	9.08114490020804E-5
54880	'BCOR'	-0.845911	2.78168367686983E-5
54892	'NCAPG2'	-1.28864	0.0021010994291259
54920	'DUS2'	-0.743932	0.032352769136233
54963	'UCKL1'	-0.442867	0.0474032379490851
54998	'AURKAIP1'	-0.569566	0.0442304737537887
55	'ACP3'	-3.45153	0.0097277603744463
55010	'PARPBP'	-1.22695	0.0180784864550184
55038	'CDCA4'	-1.31778	4.70362199317124E-7
55052	'MRPL20'	-0.54796	0.0307195782866029
55055	'ZWILCH'	-0.877752	0.0303795342635903
55071	'C9orf40'	-1.15902	4.84350848307226E-5
55103	'RALGPS2'	-0.737424	5.193585699681E-4
55116	'TMEM39B'	-0.618072	0.0182264320705341
55135	'WRAP53'	-0.911872	6.013069966661E-4
55137	'FIGN'	-0.946822	0.0205287345565185
55143	'CDCA8'	-3.20452	2.54056657573691E-12
5515	'PPP2CA'	-0.527259	0.0056786766729115
55159	'RFWD3'	-1.14957	1.42061203478291E-7
55165	'CEP55'	-2.17543	0.0011241198123958
55166	'CENPQ'	-1.27643	0.004107746107393
5519	'PPP2R1B'	-0.73793	0.0023586760592694
55192	'DNAJC17'	-1.24701	0.0034375155553014
55210	'ATAD3A'	-0.880392	0.0145576385377306
55214	'P3H2'	-2.35552	0.0073534483090571
55215	'FANCI'	-1.67848	1.36503227023765E-5
55247	'NEIL3'	-3.31925	2.22034869746294E-7
55269	'PSPC1'	-0.836961	0.0038590086257762
55313	'CPPED1'	-1.28127	6.951709426984781E-9
55344	'PLCXD1'	-2.0275	0.0010504085247908
55345	'ZGRF1'	-2.23451	2.22120690514515E-6
55355	'HJURP'	-3.30656	5.1425173840221796E-12
5536	'PPP5C'	-0.736972	0.0035332847412709
55374	'TMCO6'	-0.855485	0.0173084306990848
55388	'MCM10'	-3.15077	4.62903823983457E-14
5552	'SRGN'	-0.899972	0.0308115703334599
55540	'IL17RB'	-2.71738	0.0013725396328542
55558	'PLXNA3'	-0.779626	0.0021402161345843
55565	'ZNF821'	-1.2146	0.04932991397817
5557	'PRIM1'	-1.48288	0.0058123052846111
55604	'CARMIL1'	-1.06761	3.225866335816E-4
5562	'PRKAA1'	-0.80681	2.95351847818167E-5
55627	'SMPD4'	-0.596849	2.714868776958E-4
55635	'DEPDC1'	-1.96051	0.001201893319793
55644	'OSGEP'	-0.857336	0.008178742631372
55658	'RNF126'	-0.522206	0.0078701135564747
5566	'PRKACA'	-0.682663	1.11379100339006E-5
55691	'FRMD4A'	-1.34368	6.467466818274E-4
55700	'MAP7D1'	-0.854163	8.121541730245E-4
55701	'ARHGEF40'	-0.843243	0.0373485957102312
55705	'IPO9'	-0.807681	9.13477021495681E-8
55723	'ASF1B'	-2.9557	3.21135602568711E-16
55732	'C1orf112'	-1.45056	0.0039774814318003
55775	'TDP1'	-0.690942	0.0229781696763583
5578	'PRKCA'	-0.63561	0.0156934979889448
55789	'DEPDC1B'	-2.63192	1.74337542257544E-5
55790	'CSGALNACT1'	-2.1384	1.50682522775191E-5
558	'AXL'	-0.715824	0.0047273915002842
55809	'TRERF1'	-1.38024	0.0330736912948007
55835	'CENPJ'	-1.16464	7.18023206227493E-5
55839	'CENPN'	-0.694595	0.0150950502394478
55858	'TMEM165'	-0.757005	0.0046838791371612
55869	'HDAC8'	-0.776036	0.0365436617790127
55872	'PBK'	-2.50231	9.0326340175251E-5
5591	'PRKDC'	-0.845773	0.0017131407719804
55915	'LANCL2'	-0.869172	0.0195274889376236
55920	'RCC2'	-0.452275	0.0325045396577591
5598	'MAPK7'	-0.473867	0.026107374707738
56252	'YLPM1'	-0.650408	0.008063596039242
56255	'TMX4'	-0.738583	0.0084953029042484
56262	'LRRC8A'	-0.706998	0.0068634805019825
5634	'PRPS2'	-0.809207	0.0396091854940053
5646	'PRSS3'	-2.5035	0.0199355519505776
5654	'HTRA1'	-0.994585	0.0118815149349765
56603	'CYP26B1'	-3.60461	2.538675582216E-4
56675	'NRIP3'	-0.824768	0.048684630468013
56852	'RAD18'	-1.07046	0.0019906525302246
56895	'AGPAT4'	-0.794571	0.0289841736223819
56946	'EMSY'	-0.504144	0.0255123543467822
56967	'C14orf132'	-1.41893	5.61927555262054E-6
56975	'FAM20C'	-1.30222	0.0024993874385606
56978	'PRDM8'	-1.29324	0.0166451100663242
56992	'KIF15'	-2.80891	7.250174579762E-4
57007	'ACKR3'	-1.24283	0.0461740458065822
5702	'PSMC3'	-0.59358	0.0063772536770532
57060	'PCBP4'	-0.982364	9.56607618162913E-6
5708	'PSMD2'	-0.859862	0.0044505597958249
57082	'KNL1'	-2.84042	1.52689844803774E-12
57102	'C12orf4'	-0.593038	0.0375154814994956
57122	'NUP107'	-0.664305	0.0082115754351414
57178	'ZMIZ1'	-0.671353	6.373179572375E-4
57190	'SELENON'	-0.512153	0.0108042389391704
57217	'TTC7A'	-0.45925	0.0172044849056462
57222	'ERGIC1'	-0.7541	0.0041103281150649
5725	'PTBP1'	-0.809451	0.0016743259678587
5729	'PTGDR'	-3.97712	0.0238708201959922
5737	'PTGFR'	-1.36895	0.0090333297148367
57405	'SPC25'	-2.92164	1.07308910213878E-14
57448	'BIRC6'	-0.532011	0.0118240808101624
57476	'GRAMD1B'	-1.6575	5.84814200742E-4
57479	'PRR12'	-0.908257	0.0123476778336739
57496	'MRTFB'	-0.895068	0.0108872131816394
57507	'ZNF608'	-0.909669	0.0415898378004227
57522	'SRGAP1'	-0.587662	0.0066839333618106
57523	'NYNRIN'	-1.46366	5.3528578665955E-8
57545	'CC2D2A'	-0.61843	0.0495393078687136
57552	'NCEH1'	-0.648238	0.0137480535130753
57559	'STAMBPL1'	-1.02616	0.0056008021070174
57580	'PREX1'	-1.89537	0.0085308787723235
57597	'BAHCC1'	-1.26308	2.50165958106909E-6
57621	'ZBTB2'	-0.796762	3.45195228746726E-5
57650	'CIP2A'	-1.67534	5.168594593856E-4
57661	'PHRF1'	-0.630733	0.0095474032609638
57680	'CHD8'	-0.570867	0.0162731704784499
57685	'CACHD1'	-1.15065	0.0100750027224661
57697	'FANCM'	-0.995913	0.0159960692263439
57719	'ANO8'	-1.07539	0.0280160837460961
57805	'CCAR2'	-0.588538	0.0178357059857816
5781	'PTPN11'	-0.584257	0.0396091854940053
5791	'PTPRE'	-1.31805	0.040474520278913
580	'BARD1'	-1.67947	9.567260515159E-4
5832	'ALDH18A1'	-0.814297	1.13830207675826E-5
58517	'RBM25'	-0.605865	0.01713921242825
58538	'MPP4'	-2.46303	6.94324006396455E-5
5871	'MAP4K2'	-1.19494	4.82143561891009E-5
5873	'RAB27A'	-0.72763	0.0227418520050747
5874	'RAB27B'	-2.61142	1.640732161988E-4
5888	'RAD51'	-1.83458	7.81369053066223E-5
5901	'RAN'	-0.523774	0.0091904827806524
5902	'RANBP1'	-1.3342	6.402286375933979E-11
5905	'RANGAP1'	-0.748666	0.0386023907705377
5916	'RARG'	-1.02753	0.0078432915711123
5931	'RBBP7'	-0.556447	0.0016743259678587
5933	'RBL1'	-1.72801	1.82057093882947E-5
5935	'RBM3'	-0.855727	0.01707043727583
5936	'RBM4'	-0.50833	0.007747065295214
5982	'RFC2'	-1.6524	2.83576410710955E-12
5983	'RFC3'	-1.885	0.0027832878187094
5984	'RFC4'	-1.11442	0.0231938767435705
5993	'RFX5'	-0.470054	0.0447935778992135
6002	'RGS12'	-0.697571	0.0380137349710583
602	'BCL3'	-0.877276	0.0182809116762276
60528	'ELAC2'	-0.649785	0.0040976914875336
6091	'ROBO1'	-1.29891	0.044941597185472
6098	'ROS1'	-2.21128	0.0354035824619401
6102	'RP2'	-0.640847	0.0198854181545576
6117	'RPA1'	-1.04191	5.84136313423895E-6
623	'BDKRB1'	-1.19955	0.0024475051694695
624	'BDKRB2'	-2.0298	0.0053898449934868
6240	'RRM1'	-1.56612	1.14606856033628E-9
6241	'RRM2'	-3.61697	3.60275757425193E-26
6242	'RTKN'	-0.985165	3.454001254508E-4
627	'BDNF'	-1.72727	0.0430288780032356
6274	'S100A3'	-2.35145	7.250174579762E-4
6275	'S100A4'	-1.32751	2.98279392737156E-11
6277	'S100A6'	-0.546434	0.009042644675348
6297	'SALL2'	-1.69589	0.0211444589651271
6300	'MAPK12'	-0.851207	0.0119815494374608
6347	'CCL2'	-1.27568	0.018223935264867
63875	'MRPL17'	-0.778584	6.172357978057E-4
6389	'SDHA'	-0.620611	4.684859879269E-4
639	'PRDM1'	-1.98083	0.0051728332734582
63901	'FAM111A'	-0.506765	0.0416916045510771
63922	'CHTF18'	-1.11168	0.0024502430186604
63925	'ZNF335'	-0.734146	0.0014665728010925
63967	'CLSPN'	-3.15032	1.96115910930413E-12
63977	'PRDM15'	-0.815672	0.0108652590119945
63979	'FIGNL1'	-1.22405	0.0018778856465522
6404	'SELPLG'	-1.11414	0.0172044849056462
641	'BLM'	-2.77228	5.144073676084E-6
64105	'CENPK'	-1.3772	0.0209811781263191
64116	'SLC39A8'	-1.64134	2.539462752408E-4
64132	'XYLT2'	-0.832687	0.0407635127270999
64151	'NCAPG'	-3.25028	1.5161939304435102E-20
6426	'SRSF1'	-0.827223	7.12965504629181E-7
6427	'SRSF2'	-1.60643	3.8297651271529E-7
6428	'SRSF3'	-0.996307	1.01062063504E-4
6431	'SRSF6'	-0.752322	0.0348779225412216
6432	'SRSF7'	-1.45426	1.5718618277862402E-9
64321	'SOX17'	-3.64405	0.003952749059058
6434	'TRA2B'	-0.797618	9.091077672962E-4
64388	'GREM2'	-1.52024	0.0481833215967053
64399	'HHIP'	-7.7777	2.038754213208E-4
6443	'SGCB'	-0.452127	0.0228051840600128
6453	'ITSN1'	-0.606497	9.592014842859E-4
6455	'SH3GL1'	-0.592071	0.0079010767256722
64598	'MOSPD3'	-0.84185	0.0307389031570369
6461	'SHB'	-0.720152	0.0024414341852599
6469	'SHH'	-7.84632	7.652891943731E-4
6474	'SHOX2'	-0.79838	0.0091468553859828
64744	'SMAP2'	-0.994637	4.203198068692E-4
64748	'PLPPR2'	-0.98888	0.0472475364937407
64764	'CREB3L2'	-0.778504	0.0314651858934157
64785	'GINS3'	-1.65304	4.49906107765775E-5
6483	'ST3GAL2'	-0.678919	0.0235052105293732
64840	'PORCN'	-1.59061	0.012383801075382
64857	'PLEKHG2'	-2.31917	6.48859251473942E-14
64858	'DCLRE1B'	-1.29911	8.754064201515E-4
649	'BMP1'	-0.745229	0.0086168216742548
6491	'STIL'	-2.13023	2.6471632558209804E-9
6494	'SIPA1'	-1.08569	0.0104565406529649
64943	'NT5DC2'	-1.20071	3.27694140226834E-5
6495	'SIX1'	-0.596957	0.0382553344673492
64968	'MRPS6'	-1.0771	3.28728066865314E-7
650	'BMP2'	-1.95684	0.0146178185655296
6502	'SKP2'	-0.978405	0.0201630196534829
65062	'TMEM237'	-0.635524	0.0138347631937059
65083	'NOL6'	-0.906212	0.0011966620987492
6525	'SMTN'	-1.10049	0.038255367866402
653319	'KIAA0895L'	-1.49	1.97961742474764E-5
653820	'FAM72B'	-1.83189	0.0360092886309231
6567	'SLC16A2'	-0.81834	0.0103252572694236
6573	'SLC19A1'	-1.43144	7.31887111412586E-7
6574	'SLC20A1'	-1.18777	0.0011399858428622
6583	'SLC22A4'	-1.60124	0.0303566949577548
6594	'SMARCA1'	-1.05353	9.713093745594E-4
6597	'SMARCA4'	-0.702114	6.092674588684E-4
65993	'MRPS34'	-0.661407	0.002531482703675
6612	'SUMO3'	-0.745053	0.0044154623286681
6615	'SNAI1'	-1.79942	7.716666207588E-4
6624	'FSCN1'	-1.48988	2.67021117575604E-10
6625	'SNRNP70'	-0.663007	0.0443055983697864
6628	'SNRPB'	-0.545262	0.0418401933863726
6631	'SNRPC'	-0.421112	0.0213249673125236
6632	'SNRPD1'	-0.926206	1.044878098124E-4
6651	'SON'	-0.450857	0.0228931499221219
6652	'SORD'	-0.926796	0.0044902126918473
6659	'SOX4'	-1.24535	0.0163922438558796
6662	'SOX9'	-2.12227	0.0094101484099095
6668	'SP2'	-0.558655	0.0331553844827699
6709	'SPTAN1'	-0.771201	0.0082957417058308
672	'BRCA1'	-1.38715	5.15829291719146E-5
675	'BRCA2'	-1.2357	4.22872543169544E-7
6751	'SSTR1'	-2.65781	0.0052688834689151
6790	'AURKA'	-2.53502	1.01250225181269E-9
6830	'SUPT6H'	-0.535497	0.0184898296318464
6839	'SUV39H1'	-1.72694	9.97073677230199E-7
6915	'TBXA2R'	-0.97335	0.0391226162308406
6925	'TCF4'	-1.57398	9.77945219722486E-8
6941	'TCF19'	-2.25039	1.11103358299194E-7
6949	'TCOF1'	-0.736063	5.119322493769E-4
699	'BUB1'	-2.40795	1.82057093882947E-5
701	'BUB1B'	-3.31017	2.31220950257846E-7
7027	'TFDP1'	-1.00161	7.44240309651364E-7
7041	'TGFB1I1'	-0.623725	0.040884722445475
7043	'TGFB3'	-1.63721	1.61825703098E-4
7056	'THBD'	-2.25702	1.98544678354507E-7
7057	'THBS1'	-2.66546	4.0912437612082E-14
7064	'THOP1'	-0.834699	0.004586672537829
7071	'KLF10'	-0.86166	0.0024371766009644
7078	'TIMP3'	-1.72529	0.0445297170979511
7083	'TK1'	-2.56297	1.6858356675209602E-15
7090	'TLE3'	-1.67608	4.0437481390232E-6
7094	'TLN1'	-0.688806	0.0117182276370333
7106	'TSPAN4'	-0.816446	1.006318883591E-4
7112	'TMPO'	-2.10721	7.438222627219629E-13
7128	'TNFAIP3'	-0.921006	5.09032021680011E-6
7145	'TNS1'	-1.02972	3.301338385843E-4
7153	'TOP2A'	-2.86365	2.8185575509314E-6
7156	'TOP3A'	-0.736354	3.065863556187E-4
7167	'TPI1'	-0.784754	4.694846978562E-4
7168	'TPM1'	-1.4787	6.237645691098E-4
7170	'TPM3'	-0.844158	1.93505082481307E-5
719	'C3AR1'	-2.98875	0.0021708373749416
7205	'TRIP6'	-0.651775	0.0419474615311691
7272	'TTK'	-2.50134	2.480357409019E-4
7277	'TUBA4A'	-1.54521	0.008123026468075
728239	'MAGED4'	-1.16809	0.0184898296318464
7283	'TUBG1'	-1.01711	9.25166644361913E-5
728833	'FAM72D'	-2.64974	4.553342672788E-4
729533	'FAM72A'	-1.40261	0.0111334196719154
7298	'TYMS'	-2.01153	3.25126246967231E-9
730249	'ACOD1'	-6.6851	0.0011867418291885
7307	'U2AF1'	-0.803014	0.0158983248875046
7317	'UBA1'	-0.468717	0.0451511357726277
7334	'UBE2N'	-0.844801	4.09907969655144E-7
7355	'SLC35A2'	-0.579173	0.0144355670115642
7389	'UROD'	-0.803469	1.610751484532E-4
7407	'VARS1'	-0.627253	0.0046802661029436
7408	'VASP'	-0.717049	0.002797298605401
7424	'VEGFC'	-1.13689	0.0136059909929901
7443	'VRK1'	-1.01291	0.0285203198527004
7456	'WIPF1'	-0.644835	0.0182649362502205
7465	'WEE1'	-1.20776	1.09438570777988E-5
7477	'WNT7B'	-4.99937	0.0022213017906013
7498	'XDH'	-2.27228	0.0152361683914408
7515	'XRCC1'	-0.685574	0.0124365359227745
7516	'XRCC2'	-2.17715	3.70929576040564E-6
7517	'XRCC3'	-1.23233	7.67116895781991E-5
7520	'XRCC5'	-0.697741	6.67091753860334E-8
7531	'YWHAE'	-0.49276	0.0054430992002479
7533	'YWHAH'	-0.897046	0.0042045334505905
7620	'ZNF69'	-1.07878	0.0442897269022545
7709	'ZBTB17'	-0.787642	0.0019901337615134
7786	'MAP3K12'	-0.767967	0.036918080287517
781	'CACNA2D1'	-0.762732	0.0122412743007236
784	'CACNB3'	-1.31641	1.44975968774193E-5
7846	'TUBA1A'	-1.9715	2.064649923543E-4
7852	'CXCR4'	-5.42562	1.19606842266407E-5
788	'SLC25A20'	-1.10784	0.0013418841051563
78995	'HROB'	-1.57567	1.05144526305453E-6
79019	'CENPM'	-1.5393	2.52732423620425E-5
79077	'DCTPP1'	-0.902326	0.0015246878818663
79084	'WDR77'	-0.589291	0.0331143880352289
79172	'CENPO'	-1.94669	2.73892257289682E-17
7918	'GPANK1'	-0.661177	0.0485312496551821
79180	'EFHD2'	-1.04788	0.0198514541849895
7919	'DDX39B'	-0.994469	8.517077147199809E-11
79572	'ATP13A3'	-0.636161	0.0021131742020916
79682	'CENPU'	-1.66095	8.949914496352E-4
79733	'E2F8'	-4.35935	2.17340142574976E-16
79801	'SHCBP1'	-2.43114	1.890159436052E-4
79895	'ATP8B4'	-2.95637	0.0166451100663242
79902	'NUP85'	-0.986425	1.46146744675E-4
79915	'ATAD5'	-2.14863	6.411552079353E-4
79968	'WDR76'	-2.13741	1.98345999584217E-11
79980	'DSN1'	-1.36977	5.35360879547855E-8
80005	'DOCK5'	-0.745794	0.0268572036706676
80010	'RMI1'	-1.22213	0.0010352657763789
80023	'NRSN2'	-0.71417	0.0112362377522712
80071	'CCDC15'	-1.65876	0.0016541711102381
80114	'BICC1'	-1.21491	3.059437685726E-4
80128	'TRIM46'	-1.10696	0.0103252572694236
80152	'CENPT'	-0.861135	1.044878098124E-4
80174	'DBF4B'	-1.29936	0.007557271093335
80178	'TEDC2'	-2.05334	1.36377179206705E-6
80179	'MYO19'	-0.991684	5.599540741815E-4
80206	'FHOD3'	-1.27814	0.0088801775903355
80270	'HSD3B7'	-0.996273	0.0022833934520029
80339	'PNPLA3'	-1.62295	0.0322244927487028
80346	'REEP4'	-0.716154	0.0033083292456412
8038	'ADAM12'	-0.997109	0.0072330106871667
80380	'PDCD1LG2'	-1.21844	0.0264532159198345
80381	'CD276'	-0.378476	0.0459342577083347
805	'CALM2'	-0.605734	0.0183343420052483
80758	'PRR7'	-1.50507	0.0218118010017202
80774	'LIMD2'	-1.34976	0.0347174796902817
8079	'MLF2'	-0.59562	0.0379667371276977
80790	'CMIP'	-0.893292	0.0032855709501832
808	'CALM3'	-0.755125	2.79775771223103E-6
8091	'HMGA2'	-0.750715	0.0099919824390725
8099	'CDK2AP1'	-0.826528	6.49860203758097E-6
81	'ACTN4'	-0.85226	0.0038195425338253
81029	'WNT5B'	-0.672807	0.0414870575305421
81610	'FAM83D'	-2.67676	1.628718920037E-4
81611	'ANP32E'	-1.2183	7.73587489688277E-9
81620	'CDT1'	-1.49496	2.070597617448E-4
81624	'DIAPH3'	-1.76155	5.481176624004E-4
81792	'ADAMTS12'	-2.09978	6.46705986605881E-12
81794	'ADAMTS10'	-1.05698	0.0058864916564579
81848	'SPRY4'	-1.86604	5.119322493769E-4
81876	'RAB1B'	-0.917806	2.075802568329E-4
8192	'CLPP'	-0.495207	0.0426812944244411
8193	'DPF1'	-2.04071	0.0428744236201798
81930	'KIF18A'	-2.85668	1.03283477711576E-8
8208	'CHAF1B'	-1.70037	0.0052540583019441
823	'CAPN1'	-0.887192	8.66895852523986E-7
8243	'SMC1A'	-0.833734	0.0066596320867671
826	'CAPNS1'	-0.435687	0.0389312537020849
8289	'ARID1A'	-0.570586	0.0028467154358528
8295	'TRRAP'	-0.50444	0.039316736146536
8317	'CDC7'	-1.045	0.0044768244674828
8318	'CDC45'	-2.81116	4.80436833884544E-8
832	'CAPZB'	-0.609174	0.0019838060050625
83442	'SH3BGRL3'	-0.561259	0.0277416674900282
83451	'ABHD11'	-0.775246	0.0219899059208149
83461	'CDCA3'	-2.71811	6.40280278836239E-6
83463	'MXD3'	-1.73764	7.179288587271E-4
8349	'H2BC21'	-1.22741	0.0351918364561066
835	'CASP2'	-0.769345	0.018785442129797
83540	'NUF2'	-2.76123	4.90015255656708E-8
83606	'GUCD1'	-0.446633	0.0368281097843194
83871	'RAB34'	-0.644	0.0399425212923394
83879	'CDCA7'	-2.97437	0.0057867846334416
83892	'KCTD10'	-0.451649	0.0314651858934157
83895	'KRTAP1-5'	-2.86837	0.0301692862482017
83903	'HASPIN'	-2.38044	9.60715432509937E-7
8394	'PIP5K1A'	-0.404271	0.0332565236774345
83988	'NCALD'	-2.58596	0.0049473262981413
83990	'BRIP1'	-2.4475	5.85940375436867E-9
84056	'KATNAL1'	-0.825986	0.001096543104911
84069	'PLEKHN1'	-1.58759	0.0472475364937407
8407	'TAGLN2'	-0.949015	3.92618828930446E-7
84141	'EVA1A'	-1.78217	2.80941399037133E-5
84250	'SLF1'	-0.952531	0.0426812944244411
84254	'CAMKK1'	-1.33981	3.173725731664E-4
84281	'C2orf88'	-2.18872	2.176534038637E-4
84296	'GINS4'	-1.4744	2.796693491271E-4
8434	'RECK'	-0.453135	0.0348941240909605
8438	'RAD54L'	-2.81204	4.45113586943997E-13
8450	'CUL4B'	-1.49461	1.6494874007413E-6
84515	'MCM8'	-1.49165	7.889652048129E-4
84542	'SANBR'	-0.898783	0.0012792437769536
84617	'TUBB6'	-0.915204	0.0047787267748778
84624	'FNDC1'	-1.33271	0.0444647408245749
84649	'DGAT2'	-2.57135	8.85841259592402E-8
84665	'MYPN'	-2.93152	0.0044107646569528
84695	'LOXL3'	-1.33216	0.0015755201888444
84722	'PSRC1'	-2.85546	1.76402500068725E-11
84752	'B3GNT9'	-0.946162	5.75999442832902E-8
8479	'HIRIP3'	-0.957796	0.0179152298632512
84790	'TUBA1C'	-0.626733	0.0254228659443755
84803	'GPAT3'	-2.55082	0.0145943095247296
84807	'NFKBID'	-1.0005	0.0335716902048647
84811	'BUD13'	-0.721961	0.0113571326120402
84823	'LMNB2'	-1.36733	1.006318883591E-4
84842	'HPDL'	-2.84509	0.0121917776501352
84858	'ZNF503'	-1.62127	5.363590024477E-4
84901	'NFATC2IP'	-0.549279	0.0159025921648179
84904	'ARHGEF39'	-3.41084	6.36087187646054E-6
84909	'AOPEP'	-1.02125	0.0256828455648237
84913	'ATOH8'	-1.58059	5.599540741815E-4
84930	'MASTL'	-1.1523	2.98678055706306E-5
84935	'MEDAG'	-1.28145	0.0069194753370841
84939	'PWWP3A'	-0.766948	0.0225805271750224
85004	'RERG'	-6.65798	0.0041030144501732
8506	'CNTNAP1'	-1.16711	0.0172044849056462
8520	'HAT1'	-0.648552	0.0014424414267487
85236	'H2BC12'	-0.834721	0.0136321013600532
85360	'SYDE1'	-0.57953	0.0337636656592127
85409	'NKD2'	-4.79797	2.09537037408566E-6
85449	'KIAA1755'	-1.10885	0.0052517562220251
8570	'KHSRP'	-0.485161	0.0011867418291885
8572	'PDLIM4'	-1.35366	1.31154231194059E-8
8604	'SLC25A12'	-0.669182	0.0228051840600128
8613	'PLPP3'	-0.933699	0.0014306254417137
8642	'DCHS1'	-1.57589	0.0102734340624173
8671	'SLC4A4'	-2.06693	0.0128251546321221
8704	'B4GALT2'	-0.611893	0.0335250345204441
8710	'SERPINB7'	-2.64567	3.157673724668E-4
8726	'EED'	-0.696675	0.037890104932583
8728	'ADAM19'	-2.40665	3.210917391527E-4
8733	'GPAA1'	-0.637185	0.0375977115346793
8771	'TNFRSF6B'	-1.42472	0.0331774103127274
881	'CCIN'	-1.77293	0.0239479026386947
8840	'CCN4'	-3.76913	1.43956644728847E-7
8867	'SYNJ1'	-0.770089	0.0020664627908665
8871	'SYNJ2'	-0.920842	0.0324528966215965
8898	'MTMR2'	-0.530906	0.0081803102340505
8899	'PRPF4B'	-0.610412	8.061998010913E-4
890	'CCNA2'	-3.07817	1.16834816013994E-9
8907	'AP1M1'	-0.643273	0.0341128524848149
891	'CCNB1'	-1.9085	0.0014750292748473
8914	'TIMELESS'	-0.882161	6.30098095514067E-7
896	'CCND3'	-1.48025	3.59024426454679E-7
89796	'NAV1'	-0.901622	4.218433508877E-4
898	'CCNE1'	-0.941475	0.00761902032473
89866	'SEC16B'	-1.80726	0.0427821819784554
8988	'HSPB3'	-3.07097	0.040004350201798
8989	'TRPA1'	-1.93744	0.0383416113925718
89891	'DYNC2I2'	-0.814751	0.0042785431628346
899	'CCNF'	-1.95705	5.683432369445301E-16
8991	'SELENBP1'	-1.80631	1.54923465990337E-7
90226	'UCN2'	-3.07171	0.0429888269157262
9023	'CH25H'	-3.18317	7.262515873472121E-9
9031	'BAZ1B'	-0.410145	0.0435525297792371
90355	'MACIR'	-0.844058	0.0055518707566557
90379	'DCAF15'	-0.922766	3.977051597567E-4
90381	'TICRR'	-3.80793	2.96516594041071E-22
9055	'PRC1'	-2.53053	4.9295315427269E-5
90853	'SPOCD1'	-1.51152	2.77550055136116E-8
90861	'JPT2'	-1.014	3.49783229150975E-6
90865	'IL33'	-3.81117	0.0095434501608927
9088	'PKMYT1'	-2.86486	5.22997667849789E-9
90993	'CREB3L1'	-0.875767	2.207755170728E-4
9119	'KRT75'	-3.2579	0.0397069929077308
9122	'SLC16A4'	-0.74985	0.0327376123635611
9123	'SLC16A3'	-1.20011	0.0195027928063292
91289	'LMF2'	-0.733902	0.002199252427113
9133	'CCNB2'	-1.9859	0.0071767376636819
9134	'CCNE2'	-3.62516	5.54011481123009E-16
9156	'EXO1'	-3.32739	2.17340142574976E-16
91584	'PLXNA4'	-3.74316	2.39627584748347E-7
91614	'DEPDC7'	-1.05498	0.0444366192299726
91663	'MYADM'	-0.876082	0.0288261366805144
91768	'CABLES1'	-2.26349	2.54680461478005E-8
9184	'BUB3'	-0.657964	7.375044871566E-4
9194	'SLC16A7'	-0.967196	0.0198835802218728
91949	'COG7'	-0.752776	4.297710536541E-4
9203	'ZMYM3'	-0.835283	1.390717311916E-4
9212	'AURKB'	-3.19014	7.58285919416957E-28
92126	'DSEL'	-1.36293	0.0139932567552101
9219	'MTA2'	-0.743418	5.30160372092084E-5
9232	'PTTG1'	-1.26216	2.64326770017216E-6
9260	'PDLIM7'	-1.02975	1.51264112050583E-5
9263	'STK17A'	-1.05862	5.16170368260935E-5
92667	'MGME1'	-1.09319	0.0036049723799469
92745	'SLC38A5'	-1.2588	4.77255558965772E-5
9276	'COPB2'	-0.416055	0.0094208779176852
9277	'WDR46'	-0.615949	0.0019888098942811
92799	'SHKBP1'	-0.465329	0.0099178312949017
9289	'ADGRG1'	-2.46088	2.65791319490503E-8
9315	'NREP'	-0.836476	0.0491175713911743
9319	'TRIP13'	-1.89823	1.20768804718292E-5
93323	'HAUS8'	-1.82059	3.67622364223557E-7
93436	'ARMC6'	-1.07786	1.390717311916E-4
9344	'TAOK2'	-0.591377	0.0100696386339683
93649	'MYOCD'	-6.12744	0.0026722421429746
9365	'KL'	-3.18859	0.0082332307448186
93974	'ATP5IF1'	-0.571861	0.0266592115652714
94	'ACVRL1'	-1.53505	0.0426812944244411
9401	'RECQL4'	-1.35317	3.24997667653979E-6
94081	'SFXN1'	-0.876129	5.150505383251E-4
9416	'DDX23'	-0.506185	0.0296342064695198
94234	'FOXQ1'	-1.57045	0.0013714110061455
94239	'H2AZ2'	-0.587139	0.014942961982307
9493	'KIF23'	-2.86155	2.3150866751577E-8
9500	'MAGED1'	-1.72552	9.21765415546515E-11
9507	'ADAMTS4'	-2.04102	0.006236314833663
9509	'ADAMTS2'	-1.28037	1.19447821109332E-5
9510	'ADAMTS1'	-1.8032	0.0034274416852488
956	'ENTPD3'	-2.2953	0.026924851502225
9585	'KIF20B'	-2.27887	2.88097487135675E-6
9610	'RIN1'	-1.32041	0.016435625253912
9630	'GNA14'	-1.64846	0.0049803834893294
9655	'SOCS5'	-0.974036	9.88657994822049E-9
9656	'MDC1'	-0.624004	0.0359820631967984
966	'CD59'	-0.626338	1.01352381549E-4
9688	'NUP93'	-0.797125	3.31174760589447E-5
9689	'BZW1'	-0.799662	0.0053048448234029
9690	'UBE3C'	-0.613616	7.80770788931E-4
9692	'PRORP'	-0.968325	2.541424730987E-4
9700	'ESPL1'	-2.2059	2.3272542147000597E-13
9735	'KNTC1'	-1.49628	2.132986132379E-4
9749	'PHACTR2'	-0.571927	0.0060333295698824
9768	'PCLAF'	-0.614307	0.0158059467438109
9774	'BCLAF1'	-0.708465	0.0169160153671094
9784	'SNX17'	-0.550842	0.0222962432797979
9787	'DLGAP5'	-2.81051	0.0019838060050625
9805	'SCRN1'	-0.576798	0.0474400881691348
9815	'GIT2'	-0.464937	0.0140241492224952
9824	'ARHGAP11A'	-1.95105	7.66320822833E-4
9828	'ARHGEF17'	-0.518486	0.0331774103127274
983	'CDK1'	-2.71115	1.6225212117360599E-12
9833	'MELK'	-1.35273	4.21610376420445E-5
9837	'GINS1'	-2.69877	6.54995230700189E-7
9859	'CEP170'	-1.10369	1.50052311974282E-6
9879	'DDX46'	-0.864508	0.0218171341587771
989	'SEPTIN7'	-0.533045	0.0135981773351344
9894	'TELO2'	-0.747971	0.0038195425338253
9901	'SRGAP3'	-1.39984	0.0428050367398025
991	'CDC20'	-2.18303	0.0233144449636943
9918	'NCAPD2'	-0.690972	0.0033174461853361
9928	'KIF14'	-2.47309	8.5255575710985E-7
993	'CDC25A'	-2.33663	1.07308910213878E-14
994	'CDC25B'	-1.08447	8.94751002155963E-6
995	'CDC25C'	-2.77149	2.61157099801346E-5
9953	'HS3ST3B1'	-1.96028	1.08052573972708E-7
9955	'HS3ST3A1'	-1.21939	7.66320822833E-4
9961	'MVP'	-0.958083	0.0039474448609209
9972	'NUP153'	-0.512022	0.0061333260467288

## Sheet: Supplementary data.5
Supplementary data.5 . Upregulated genes in TNF-α group compared to RA SF group
Gene ID	Gene Symbol	log2 (TNF-α / RA SF)	Qvalue (TNF-α / RA SF)
10010	'TANK'	0.504932	0.0459126
100128927	'ZBTB42'	1.5373	0.0267559
100132406	'NBPF10'	0.974242	0.0283303
10019	'SH2B3'	1.24026	0.00457883
10020	'GNE'	0.567058	0.0217892
10043	'TOM1'	0.969438	0.0172806
100529063	'BCL2L2-PABPN1'	0.734771	0.0133149
10105	'PPIF'	1.44025	0.000231675
10135	'NAMPT'	2.45773	2.45584e-05
10253	'SPRY2'	1.2089	0.0240846
102723553	'SMIM11B'	1.54623	0.0238738
10282	'BET1'	0.820473	0.0317255
103	'ADAR'	0.818084	0.0244557
10308	'ZNF267'	1.26154	2.46588e-07
10318	'TNIP1'	1.77868	1.11982e-12
10336	'PCGF3'	0.535918	0.0431116
10434	'LYPLA1'	0.507957	0.0343843
10483	'SEC23B'	0.549663	0.0169787
10525	'HYOU1'	0.657521	0.0473404
10533	'ATG7'	0.511694	0.021484
10560	'SLC19A2'	1.59161	0.000547639
10561	'IFI44'	1.45239	0.0359403
10564	'ARFGEF2'	0.500193	0.0134907
10678	'B3GNT2'	1.64367	0.000577142
10725	'NFAT5'	0.552301	0.0355955
10802	'SEC24A'	0.772706	4.4865e-09
10950	'BTG3'	0.884021	0.000325463
10957	'PNRC1'	1.01047	0.0130918
11120	'BTN2A1'	0.897994	0.00133324
11128	'POLR3A'	0.698082	0.026952
11153	'FICD'	1.19002	0.000671553
11176	'BAZ2A'	0.680943	0.00853601
11177	'BAZ1A'	0.785589	0.0161918
11182	'SLC2A6'	1.40032	0.018607
11228	'RASSF8'	1.0657	0.0127703
112611	'RWDD2A'	0.725854	0.0219241
11278	'KLF12'	0.550487	0.0241341
112849	'L3HYPDH'	0.55825	0.026277
114795	'TMEM132B'	2.44889	0.00188303
115004	'CGAS'	1.29635	0.00148118
115123	'MARCHF3'	2.02533	0.0166579
115362	'GBP5'	2.35978	0.0332634
117195	'MRGPRX3'	2.94036	0.0468705
123096	'SLC25A29'	0.669201	0.0223151
126298	'IRGQ'	0.839208	0.0202271
1263	'PLK3'	1.39881	0.0200898
127544	'RNF19B'	1.10005	0.0335125
127829	'ARL8A'	0.561511	0.000588848
1294	'COL7A1'	2.48689	0.00527602
129607	'CMPK2'	2.55969	0.0346507
129642	'MBOAT2'	0.880111	0.00266995
130557	'ZNF513'	0.517515	0.033504
131566	'DCBLD2'	1.07899	0.0112492
133308	'SLC9B2'	0.851761	0.0301012
134285	'TMEM171'	1.56102	2.6399e-05
135	'ADORA2A'	3.10431	1.67594e-07
140606	'SELENOM'	0.820246	0.0167184
140876	'RIPOR3'	1.6132	0.0193827
142891	'SAMD8'	0.622529	0.0363274
143384	'CACUL1'	0.561713	0.0369061
1437	'CSF2'	3.88559	1.27434e-06
143872	'ARHGAP42'	0.818927	0.00357928
1440	'CSF3'	4.36859	5.67463e-06
144811	'LACC1'	1.52296	0.00113252
1514	'CTSL'	0.723888	0.000822098
1520	'CTSS'	1.93505	0.000385833
153830	'RNF145'	0.690155	0.00693007
1543	'CYP1A1'	1.93097	0.0473762
154664	'ABCA13'	2.69101	0.00205092
1616	'DAXX'	0.449204	0.0274984
162989	'DEDD2'	0.557856	0.0197491
163859	'SDE2'	0.754471	0.0495519
1645	'AKR1C1'	2.24792	0.00791483
166647	'ADGRA3'	1.14721	0.00369807
169792	'GLIS3'	1.73347	0.00615504
1742	'DLG4'	0.785506	0.0431253
1843	'DUSP1'	0.947615	0.0483183
1845	'DUSP3'	0.884096	3.07716e-05
1847	'DUSP5'	1.64019	0.0122547
1848	'DUSP6'	1.77187	0.0105574
1871	'E2F3'	0.579807	0.0270113
1890	'TYMP'	2.73657	9.38129e-08
1910	'EDNRB'	2.65907	0.017184
1956	'EGFR'	0.894371	0.0019626
196	'AHR'	1.07331	0.00024997
2026	'ENO2'	0.609321	0.020045
2033	'EP300'	0.471972	0.0287253
205564	'SENP5'	0.500724	0.0390234
2069	'EREG'	3.86875	9.10785e-14
2081	'ERN1'	1.74079	5.39871e-11
211	'ALAS1'	0.760422	0.0242673
2118	'ETV4'	1.49606	0.0280818
2182	'ACSL4'	1.35878	0.014497
219333	'USP12'	0.97363	0.00164031
220164	'DOK6'	1.83133	0.0241583
221037	'JMJD1C'	0.697947	0.0210418
221710	'SMIM13'	0.812661	0.00618089
2247	'FGF2'	1.91973	0.000876596
2258	'FGF13'	1.95157	0.0353923
22822	'PHLDA1'	1.09846	0.0296541
2288	'FKBP4'	0.747224	0.021776
22924	'MAPRE3'	0.611335	0.0358741
22992	'KDM2A'	0.351936	0.0147619
23024	'PDZRN3'	1.01092	0.0346741
23053	'ZSWIM8'	0.395864	0.0209141
23074	'UHRF1BP1L'	0.503646	0.037224
231	'AKR1B1'	2.18502	0.000861381
23130	'ATG2A'	0.497154	0.0394023
23135	'KDM6B'	1.27978	0.0166788
23143	'LRCH1'	0.566711	0.0163095
23158	'TBC1D9'	0.976233	0.0105753
23210	'JMJD6'	0.77512	0.00027131
23271	'CAMSAP2'	0.615665	0.0202271
23314	'SATB2'	1.534	0.0141036
23315	'SLC9A8'	0.517736	0.00692466
23432	'GPR161'	1.18257	0.0160881
23515	'MORC3'	0.702038	0.0111038
23516	'SLC39A14'	1.71494	1.49921e-05
23529	'CLCF1'	1.20728	0.00242551
2354	'FOSB'	2.80172	0.00855208
23550	'PSD4'	1.71277	6.45991e-08
23562	'CLDN14'	3.42671	1.61878e-08
23657	'SLC7A11'	2.56956	4.40772e-05
23670	'CEMIP2'	1.1424	6.03002e-08
23682	'RAB38'	2.35334	0.0370374
23764	'MAFF'	1.41471	0.000986361
24145	'PANX1'	1.42595	0.000577142
253461	'ZBTB38'	0.663103	0.0274721
255488	'RNF144B'	2.08644	5.7441e-05
257397	'TAB3'	0.852945	1.72669e-06
2580	'GAK'	0.738436	0.000861682
25816	'TNFAIP8'	0.706832	0.00822356
25841	'ABTB2'	0.996736	0.0407633
25914	'RTTN'	1.258	0.000209804
259307	'IL4I1'	3.24005	3.34766e-06
25939	'SAMHD1'	1.15241	0.03061
25945	'NECTIN3'	0.841926	0.0250186
25976	'TIPARP'	0.841792	0.00973911
25977	'NECAP1'	0.556826	0.0244557
25998	'IBTK'	0.540186	0.00239931
26018	'LRIG1'	0.809594	0.021141
26207	'PITPNC1'	1.59442	0.000267026
26298	'EHF'	2.83887	0.0117323
2643	'GCH1'	2.23601	8.22823e-05
26504	'CNNM4'	0.987561	0.0430707
26525	'IL36RN'	3.0566	0.00152022
2673	'GFPT1'	0.564094	4.92097e-05
27	'ABL2'	0.81793	0.00679297
2710	'GK'	2.70338	1.29766e-05
27125	'AFF4'	0.624019	0.0386899
27154	'BRPF3'	0.717965	0.0210418
27177	'IL36B'	2.3154	0.00105089
272	'AMPD3'	1.68693	0.0196766
27351	'DESI1'	0.527207	0.0308142
2791	'GNG11'	1.89372	1.43647e-05
283209	'PGM2L1'	1.35072	0.0060761
283635	'FAM177A1'	0.501587	0.0394023
285195	'SLC9A9'	1.01115	0.00447773
285590	'SH3PXD2B'	1.10959	0.0148668
2863	'GPR39'	1.4797	0.000321819
286451	'YIPF6'	0.691479	0.00185208
2888	'GRB14'	3.32204	0.00024242
290	'ANPEP'	1.27223	0.00150473
2907	'GRINA'	0.541212	0.00253268
2920	'CXCL2'	3.5181	9.64374e-06
2921	'CXCL3'	3.59522	0.0160881
2959	'GTF2B'	0.561663	0.0432794
29785	'CYP2S1'	2.01558	0.0238557
29919	'RMC1'	0.733728	0.000106958
29994	'BAZ2B'	0.779288	0.0311869
3005	'H1-0'	0.606035	0.00163587
3053	'SERPIND1'	3.2687	0.0119524
3084	'NRG1'	2.14391	0.000403403
3105	'HLA-A'	0.630795	0.0139595
3106	'HLA-B'	0.837607	0.0282331
3134	'HLA-F'	1.42336	0.000448974
3156	'HMGCR'	0.737516	0.0174863
3157	'HMGCS1'	0.846676	0.0346555
329	'BIRC2'	1.2873	0.000779505
330	'BIRC3'	3.71194	5.7134e-07
3383	'ICAM1'	2.75878	1.18302e-40
339122	'RAB43'	0.865486	1.29766e-05
3419	'IDH3A'	0.492062	0.0335125
342897	'NCCRP1'	3.98856	0.00913669
3430	'IFI35'	1.56644	0.00539304
3454	'IFNAR1'	0.511374	0.0152409
3455	'IFNAR2'	1.20947	5.93171e-06
3552	'IL1A'	5.16488	1.59211e-18
3553	'IL1B'	5.02697	1.66294e-09
3557	'IL1RN'	4.07249	1.15051e-10
3566	'IL4R'	1.34571	0.00511136
3569	'IL6'	3.14804	7.4757e-05
3572	'IL6ST'	0.870472	0.00179617
3575	'IL7R'	2.15309	0.0113658
3576	'CXCL8'	4.36339	3.74066e-08
3589	'IL11'	6.60903	0.000115655
3601	'IL15RA'	1.51657	4.26434e-08
3604	'TNFRSF9'	1.75067	0.0335125
3620	'IDO1'	3.12155	0.00275398
3624	'INHBA'	3.62397	4.63837e-10
3638	'INSIG1'	1.4308	0.0151519
3656	'IRAK2'	2.06329	2.71156e-15
3665	'IRF7'	2.29618	0.0107708
3673	'ITGA2'	3.21275	9.64374e-06
3709	'ITPR2'	1.14021	0.0210179
372	'ARCN1'	0.435683	0.00788254
3720	'JARID2'	1.21857	0.0112141
3732	'CD82'	2.30893	5.93171e-06
374655	'ZNF710'	1.1153	8.02557e-05
375387	'NRROS'	1.17579	0.00231565
375790	'AGRN'	1.55497	6.96208e-06
3791	'KDR'	2.94488	2.40036e-06
387104	'SOGA3'	0.942547	0.0298858
387521	'PEDS1'	0.735297	1.44303e-06
387522	'PEDS1-UBE2V1'	0.669016	0.000536347
387763	'C11orf96'	2.26131	2.37058e-08
387914	'SHISA2'	1.6636	0.047967
388125	'C2CD4B'	4.1446	0.0112609
390928	'ACP7'	1.7899	0.0194792
3914	'LAMB3'	1.23372	0.0495077
3949	'LDLR'	1.09509	0.0045607
3964	'LGALS8'	0.615092	0.000850154
3976	'LIF'	3.32485	1.23171e-07
3987	'LIMS1'	0.950569	0.00487195
401097	'C3orf80'	2.64563	0.0112492
406	'ARNTL'	1.23947	0.00275398
4097	'MAFG'	0.909728	0.000449347
415116	'PIM3'	1.08438	0.00686898
4189	'DNAJB9'	1.52293	2.96914e-09
4283	'CXCL9'	5.33403	0.0274356
4312	'MMP1'	2.84726	0.0415519
4319	'MMP10'	2.34517	0.00618089
4322	'MMP13'	2.96413	0.00301102
4493	'MT1E'	1.62108	1.02582e-14
4494	'MT1F'	3.11956	0.00210482
4495	'MT1G'	3.36991	0.00112805
4499	'MT1M'	2.45208	3.18329e-13
4501	'MT1X'	2.06186	5.45086e-07
4502	'MT2A'	1.34147	5.41812e-05
4520	'MTF1'	0.749042	0.0258129
4664	'NAB1'	1.06754	0.00512419
4693	'NDP'	2.60369	0.0190909
4734	'NEDD4'	0.787999	0.0463905
4790	'NFKB1'	0.991574	0.00475898
4791	'NFKB2'	2.12503	5.1044e-06
4792	'NFKBIA'	2.0028	1.04723e-24
4793	'NFKBIB'	1.05641	2.92106e-05
4794	'NFKBIE'	2.12469	0.000193659
4814	'NINJ1'	1.01858	0.048034
4853	'NOTCH2'	0.898288	0.0194916
4860	'PNP'	0.959338	0.0201397
4891	'SLC11A2'	0.820904	0.047967
4897	'NRCAM'	2.5691	0.0126845
490	'ATP2B1'	1.38478	0.0174863
4929	'NR4A2'	3.83991	0.035282
4940	'OAS3'	1.7815	0.00324962
4943	'TBC1D25'	0.601581	0.0377672
49854	'ZBTB21'	1.00512	3.08055e-05
50515	'CHST11'	0.773353	0.0196524
5055	'SERPINB2'	4.26126	0.00412715
5062	'PAK2'	0.495265	0.0465368
50999	'TMED5'	0.92441	7.67132e-05
5101	'PCDH9'	2.14887	0.0137504
51030	'TVP23B'	0.710641	0.0166306
51061	'TXNDC11'	0.432497	0.00439889
51088	'KLHL5'	0.907461	0.00403964
51129	'ANGPTL4'	2.17884	0.0145447
5128	'CDK17'	1.09902	0.0292853
51291	'GMIP'	0.796617	0.0192937
51296	'SLC15A3'	1.34917	0.0280238
5142	'PDE4B'	2.87232	6.47595e-05
51430	'SUCO'	0.848952	0.0122578
51458	'RHCG'	4.38149	0.00508019
51561	'IL23A'	5.03441	0.0335073
51647	'CIAO2B'	0.532407	0.0217547
51655	'RASD1'	2.8697	0.0213281
5209	'PFKFB3'	1.12858	0.0266305
5238	'PGM3'	0.723246	0.00189635
5265	'SERPINA1'	1.6695	0.00520518
5293	'PIK3CD'	1.42618	1.49107e-05
5321	'PLA2G4A'	1.66131	0.0166788
53358	'SHC3'	1.11986	0.0335122
53831	'GPR84'	3.24479	0.0223151
54103	'GSAP'	1.72203	5.06717e-05
54434	'SSH1'	0.555553	0.00771781
54498	'SMOX'	2.47975	0.00995652
54531	'MIER2'	0.660078	0.0245061
54583	'EGLN1'	0.497481	0.0114523
54674	'LRRN3'	2.62515	4.1517e-06
54790	'TET2'	0.777304	0.0123755
54806	'AHI1'	1.11296	2.45584e-05
54811	'ZNF562'	0.500616	0.0472008
54877	'ZCCHC2'	1.19596	0.00397303
55008	'HERC6'	2.30383	0.0133149
55022	'PID1'	2.88949	0.000193329
55092	'TMEM51'	1.61964	0.00028542
5519	'PPP2R1B'	0.940419	1.00476e-05
55243	'KIRREL1'	1.29361	1.69799e-06
55248	'PACC1'	0.835968	0.0161237
5526	'PPP2R5B'	0.637797	0.0335073
55262	'TRAPPC14'	0.552149	0.0437953
5533	'PPP3CC'	1.12109	0.00153565
55343	'SLC35C1'	0.428272	0.023975
5552	'SRGN'	1.34784	0.00086655
55556	'ENOSF1'	1.36758	0.00105089
55558	'PLXNA3'	0.485608	0.00186144
55624	'POMGNT1'	0.615574	0.0151519
55802	'DCP1A'	0.737582	0.037118
55829	'SELENOS'	0.565087	0.00301376
55905	'RNF114'	0.655903	0.00511431
5611	'DNAJC3'	1.03781	7.88633e-05
56300	'IL36G'	4.46036	0.017567
56548	'CHST7'	1.38934	0.0112492
56650	'CLDND1'	0.757779	0.0043712
56834	'GPR137'	0.666398	0.00356273
56850	'GRIPAP1'	0.688337	0.0318824
5687	'PSMA6'	0.811853	8.16644e-06
56882	'CDC42SE1'	0.610506	0.00292431
56946	'EMSY'	0.626802	0.0256681
5695	'PSMB7'	0.431639	0.00511136
56980	'PRDM10'	0.567641	0.0258014
56999	'ADAMTS9'	2.00247	0.0083087
57089	'ENTPD7'	1.19017	4.08359e-05
571	'BACH1'	0.643487	0.0172806
57104	'PNPLA2'	0.384695	0.0188263
57132	'CHMP1B'	1.35958	0.0384176
57154	'SMURF1'	0.754381	0.00512204
5721	'PSME2'	0.664687	0.0131222
5743	'PTGS2'	5.26973	5.8718e-05
5744	'PTHLH'	2.53707	0.0196482
57458	'TMCC3'	3.96279	4.59817e-05
57580	'PREX1'	1.74924	0.00105089
57585	'CRAMP1'	0.447144	0.0336597
57643	'ZSWIM5'	2.1493	0.0175478
57685	'CACHD1'	1.7897	0.000861682
5770	'PTPN1'	0.660644	0.00553729
5782	'PTPN12'	1.07045	3.41141e-05
5789	'PTPRD'	1.43887	0.0225728
5791	'PTPRE'	1.73603	1.74581e-06
5819	'NECTIN2'	0.478599	0.00966267
58472	'SQOR'	0.876461	2.07785e-06
58476	'TP53INP2'	0.855555	0.0468514
58515	'SELENOK'	0.763551	0.00527602
5874	'RAB27B'	2.42295	4.43991e-05
5875	'RABGGTA'	0.571311	0.0373835
5922	'RASA2'	1.00672	0.00462146
59338	'PLEKHA1'	0.579112	0.0129503
597	'BCL2A1'	2.78468	0.0357846
5971	'RELB'	1.98768	1.90287e-07
5987	'TRIM27'	0.37951	0.0421248
6095	'RORA'	1.99769	8.75609e-06
623	'BDKRB1'	1.86569	6.30462e-09
6236	'RRAD'	2.96719	1.22904e-06
6299	'SALL1'	3.60542	0.0423261
63027	'SLC22A23'	1.63983	0.000713332
6347	'CCL2'	1.76404	3.70235e-07
6348	'CCL3'	2.70022	0.0430488
6349	'CCL3L1'	7.18985	5.04696e-05
6352	'CCL5'	3.30314	0.000128117
6364	'CCL20'	4.3348	7.02708e-08
637	'BID'	1.00653	0.00105089
6373	'CXCL11'	5.02706	0.000224616
64061	'TSPYL2'	0.700103	0.0399931
64116	'SLC39A8'	1.58239	0.000556429
64123	'ADGRL4'	0.941707	0.0455927
64319	'FBRS'	0.783673	0.0120775
64321	'SOX17'	4.58187	0.00234143
64412	'GZF1'	0.787303	0.00971581
644150	'WIPF3'	3.52871	0.0218422
6461	'SHB'	0.893121	0.000499636
6474	'SHOX2'	0.744733	0.0204565
64748	'PLPPR2'	0.55313	0.0122125
64761	'PARP12'	1.60628	0.00728408
64764	'CREB3L2'	0.82947	0.00814437
6482	'ST3GAL1'	2.26976	1.54194e-05
64837	'KLC2'	0.639653	0.0495519
6484	'ST3GAL4'	0.799665	0.0384987
64919	'BCL11B'	5.886	0.0415519
650	'BMP2'	4.16392	2.81946e-07
65108	'MARCKSL1'	0.96209	0.017184
654	'BMP6'	2.17605	0.0192937
6542	'SLC7A2'	2.89052	0.00397303
6583	'SLC22A4'	1.6208	0.0126845
661	'POLR3D'	0.716087	0.0050507
6610	'SMPD2'	1.04242	0.00416566
6648	'SOD2'	1.6527	0.00798274
6664	'SOX11'	2.25199	0.0235554
6713	'SQLE'	0.625999	0.00428719
6781	'STC1'	3.72483	5.86679e-05
6884	'TAF13'	0.777608	0.0473762
6890	'TAP1'	1.49713	3.08055e-05
6891	'TAP2'	0.996077	0.00650249
6892	'TAPBP'	0.882564	0.0057919
6909	'TBX2'	0.997968	0.0429515
6924	'ELOA'	0.6843	0.00303661
6926	'TBX3'	1.75597	0.0196524
6945	'MLX'	0.382751	0.0313336
6992	'PPP1R11'	0.422192	0.0149576
7030	'TFE3'	0.385576	0.0493984
7050	'TGIF1'	0.643871	0.0258014
7091	'TLE4'	0.687838	0.0493984
7127	'TNFAIP2'	1.10179	0.0114523
7128	'TNFAIP3'	2.55193	3.85234e-37
7133	'TNFRSF1B'	1.50114	7.75122e-08
7185	'TRAF1'	1.50266	0.0125603
7187	'TRAF3'	0.817218	1.57064e-05
723790	'H2AC19'	22.064	3.4938e-06
7262	'PHLDA2'	1.89451	0.00147578
7296	'TXNRD1'	0.81992	0.0166788
730249	'ACOD1'	4.761	0.0330365
7324	'UBE2E1'	0.85042	0.000473071
734	'OSGIN2'	0.935516	0.0375386
7422	'VEGFA'	1.34082	0.0266305
7474	'WNT5A'	2.12064	0.000655956
7525	'YES1'	0.828629	0.00385725
7572	'ZNF24'	0.542868	0.00721414
7706	'TRIM25'	0.786564	0.00205092
7709	'ZBTB17'	0.765058	0.00105089
7728	'ZNF175'	0.650788	0.0429515
7799	'PRDM2'	0.504762	0.00466801
7804	'LRP8'	1.34232	0.0114523
7841	'MOGS'	0.531849	0.00691582
7852	'CXCR4'	4.81585	0.000135449
79016	'DDA1'	0.625713	0.0172586
79048	'SECISBP2'	0.631175	0.0343843
79139	'DERL1'	0.353862	0.0390909
79147	'FKRP'	0.637039	0.00318242
79570	'NKAIN1'	2.28603	0.00292553
79572	'ATP13A3'	1.49112	1.1914e-07
79581	'SLC52A2'	0.785571	0.00213489
79646	'PANK3'	0.531158	0.0210418
79647	'AKIRIN1'	0.58068	0.00113454
79670	'TUT7'	1.10279	0.00198964
79693	'YRDC'	1.19025	7.2624e-06
7980	'TFPI2'	4.27967	6.2537e-09
79931	'TNIP3'	2.99314	0.0120331
79993	'ELOVL7'	3.15861	5.04696e-05
80021	'TMEM62'	0.833221	0.019527
80031	'SEMA6D'	1.0729	0.0143587
8013	'NR4A3'	2.65649	0.0148701
80146	'UXS1'	0.824848	1.23171e-07
80149	'ZC3H12A'	1.47158	0.00857138
80206	'FHOD3'	1.57251	0.0013798
80219	'COQ10B'	0.828716	0.0128763
80256	'FAM214B'	0.730169	0.00247545
80267	'EDEM3'	0.837908	0.0128763
80273	'GRPEL1'	0.619919	0.0114076
80315	'CPEB4'	1.14883	0.00105089
80328	'ULBP2'	0.879545	0.0120331
80774	'LIMD2'	1.71296	0.000901373
80829	'ZFP91'	0.662362	0.0149692
80853	'KDM7A'	1.67085	0.0487875
8111	'GPR68'	0.932127	0.0163182
81565	'NDEL1'	0.360581	0.0210418
8178	'ELL'	0.478734	0.0397217
81792	'ADAMTS12'	0.955133	0.0258014
81796	'SLCO5A1'	3.72253	0.0196766
81848	'SPRY4'	1.70414	0.0289928
8204	'NRIP1'	0.78359	0.00372951
8242	'KDM5C'	0.564322	0.0195239
8337	'H2AC18'	1.76376	0.0189916
8347	'H2BC4'	1.37678	0.0244557
8349	'H2BC21'	1.7696	0.00434685
83648	'FAM167A'	2.74642	0.0244099
83874	'TBC1D10A'	0.725819	0.0010731
84102	'SLC41A2'	1.3966	5.92539e-12
84141	'EVA1A'	0.908304	0.0163294
84447	'SYVN1'	0.51792	0.0434993
8450	'CUL4B'	0.811859	0.0418739
84513	'PLPP5'	0.483223	0.0367215
84640	'USP38'	0.525599	0.0349747
84803	'GPAT3'	3.00906	0.00258228
84851	'TRIM52'	1.62263	0.00181562
84876	'ORAI1'	0.746578	0.0485482
84879	'MFSD2A'	2.29681	0.000263
84883	'AIFM2'	0.767131	0.00949186
84971	'ATG4D'	0.70152	0.0182712
85365	'ALG2'	0.598324	0.0112141
85403	'EAF1'	0.787054	0.00239931
8543	'LMO4'	1.01808	0.00685128
85450	'ITPRIP'	1.18126	0.0213265
85463	'ZC3H12C'	1.18094	0.0308048
85465	'SELENOI'	0.961473	0.0126659
85480	'TSLP'	3.91649	1.372e-06
8553	'BHLHE40'	0.741717	0.00782916
8572	'PDLIM4'	1.10143	7.04015e-07
8703	'B4GALT3'	0.716026	0.00932207
8710	'SERPINB7'	1.40901	0.0452553
8740	'TNFSF14'	2.30721	0.0341112
8744	'TNFSF9'	1.09475	0.029274
8767	'RIPK2'	1.54803	1.372e-06
8792	'TNFRSF11A'	1.75795	0.00856616
8795	'TNFRSF10B'	0.718678	0.00553729
8804	'CREG1'	1.22353	0.0261818
8828	'NRP2'	1.54863	0.000476604
8837	'CFLAR'	0.983152	3.66782e-09
8848	'TSC22D1'	0.970262	0.0369061
8870	'IER3'	3.02618	5.36326e-07
8876	'VNN1'	2.53289	0.0105801
8878	'SQSTM1'	1.22792	4.13308e-05
8882	'ZPR1'	0.631161	0.0415519
89795	'NAV3'	1.47477	0.0111689
9019	'MPZL1'	1.2874	0.000430727
9040	'UBE2M'	0.548963	0.0376564
90627	'STARD13'	1.01201	0.00017762
9076	'CLDN1'	2.77488	0.00371035
90865	'IL33'	5.13538	0.00234594
90874	'ZNF697'	1.52379	0.000110504
91010	'FMNL3'	1.07728	0.000104948
91056	'AP5B1'	0.680503	0.0010731
9120	'SLC16A6'	3.55874	1.5759e-07
91304	'TMEM259'	0.304391	0.0357712
91584	'PLXNA4'	2.18431	0.0167506
9180	'OSMR'	1.00407	0.00214602
9197	'SLC33A1'	0.801112	0.000263957
92241	'RCSD1'	5.20481	4.75298e-10
9235	'IL32'	3.48916	6.33595e-08
9242	'MSC'	1.61323	1.4121e-16
92610	'TIFA'	0.845682	0.0135887
9289	'ADGRG1'	1.6535	0.00527602
9308	'CD83'	1.93947	0.0105801
9353	'SLIT2'	1.62093	0.00679297
9404	'LPXN'	1.63848	4.15122e-18
9423	'NTN1'	1.98769	0.038368
9440	'MED17'	0.561826	0.0122547
9507	'ADAMTS4'	2.34201	0.000501451
9513	'FXR2'	0.610336	0.0233651
9527	'GOSR1'	0.400454	0.0369061
9546	'APBA3'	0.858939	0.0111038
9583	'ENTPD4'	0.630739	0.00233083
9589	'WTAP'	1.18577	0.0333029
9600	'PITPNM1'	1.26679	0.0182665
9641	'IKBKE'	1.03754	0.0154835
9648	'GCC2'	0.571513	0.0241341
9673	'SLC25A44'	0.527958	0.0166306
9725	'TMEM63A'	0.430063	0.0315305
9728	'SECISBP2L'	0.62852	0.0424932
9766	'SUSD6'	1.39065	3.8859e-05
9839	'ZEB2'	0.775699	0.0258014
9854	'C2CD2L'	0.943464	0.0024902
9857	'CEP350'	0.751904	0.0177132
9943	'OXSR1'	0.587289	0.00259664
9945	'GFPT2'	1.53813	0.0324499
9953	'HS3ST3B1'	1.59911	0.000847928
9969	'MED13'	0.530316	0.0431641

## Sheet: Supplementary data.6
Supplementary data.6. Downregulated genes in TNF-α group compared to RA SF group
Gene ID	Gene Symbol	log2 (TNF-α / RA SF)	Qvalue (TNF-α/ RA SF)
10024	'TROAP'	-0.980733	0.0476835957255464
10112	'KIF20A'	-1.41853	0.0041271478025405
10211	'FLOT1'	-1.30076	1.69798667686161E-6
10231	'RCAN2'	-3.38837	0.0035083576197519
10234	'LRRC17'	-2.60656	0.0314714733807674
10280	'SIGMAR1'	-0.530436	0.039212146216632
10290	'SPEG'	-1.28312	0.0021156655486247
1031	'CDKN2C'	-1.05723	1.67593915080237E-7
1033	'CDKN3'	-1.35139	7.029978538196E-4
10335	'IRAG1'	-4.63489	0.0020926385579996
10381	'TUBB3'	-1.4146	0.0346945335108101
10398	'MYL9'	-0.623956	0.0134049582689374
10403	'NDC80'	-0.929589	0.0316809901736018
10460	'TACC3'	-0.901226	0.0057236675293354
10465	'PPIH'	-0.73311	0.0226558740481478
10541	'ANP32B'	-0.534212	0.0359402858616242
10550	'ARL6IP5'	-0.768024	0.0287587138148222
1058	'CENPA'	-1.37697	0.0036801547136945
10615	'SPAG5'	-0.675115	0.0473762362295603
1063	'CENPF'	-0.988994	0.0043611288710074
10631	'POSTN'	-1.25156	0.0126872575480334
10656	'KHDRBS3'	-1.4661	0.0145963210928886
10736	'SIX2'	-0.626548	0.0376564218634138
10783	'NEK6'	-0.794939	1.39359253005767E-6
10826	'FAXDC2'	-1.45345	0.0317254640418771
109	'ADCY3'	-0.705526	0.0011325206031891
10906	'TRAFD1'	-0.498672	0.0119524145102489
10920	'COPS8'	-0.445146	0.0085146150108139
10951	'CBX1'	-0.555662	0.0421165201628631
11000	'SLC27A3'	-1.28666	0.0087382482618436
11007	'CCDC85B'	-1.00967	4.493465827317E-4
11067	'DEPP1'	-1.80221	0.0465696736678048
11135	'CDC42EP1'	-0.727768	0.0176974656388141
11162	'NUDT6'	-2.09196	0.0046680066231442
11227	'GALNT5'	-0.542126	0.0113950569109301
11238	'CA5B'	-1.22041	0.0052760184993062
11248	'NXPH3'	-2.62305	3.93598367694031E-5
112609	'MRAP2'	-2.46778	0.0010536566341981
11264	'PXMP4'	-0.896382	0.0066589772489519
113	'ADCY7'	-0.704667	5.888480572573E-4
113026	'PLCD3'	-1.34995	0.0386898885458175
113146	'AHNAK2'	-1.4568	0.0021261113095413
11339	'OIP5'	-1.24723	0.0416846038598014
113612	'CYP2U1'	-1.08581	0.0231102387941359
115	'ADCY9'	-0.487103	0.0335039693942129
115265	'DDIT4L'	-1.37035	0.0228884025813996
115290	'FBXO17'	-0.683971	0.001852080029174
115703	'ARHGAP33'	-1.36828	0.0386898885458175
116496	'NIBAN1'	-1.21166	0.032808620767366
116535	'MRGPRF'	-1.14884	5.06823817242634E-12
116832	'RPL39L'	-0.84664	0.0438782000151903
126282	'TNFAIP8L1'	-1.48045	0.0463905179266763
1265	'CNN2'	-1.19396	0.0088506385360282
1282	'COL4A1'	-0.605206	5.589940221682E-4
128239	'IQGAP3'	-1.30103	0.0093289520933701
1289	'COL5A1'	-0.811633	2.585898180674E-4
130589	'GALM'	-1.45098	0.0010363250473034
132160	'PPM1M'	-0.554876	0.0260726546702415
132671	'SPATA18'	-0.996833	0.0310127424543764
134	'ADORA1'	-1.07519	2.521407134566E-4
134147	'CMBL'	-0.92806	0.0260726546702415
1355	'COX15'	-0.729008	0.0330774199530472
136	'ADORA2B'	-2.88395	0.0012882464689971
1410	'CRYAB'	-0.920574	0.0438429422680319
143098	'MPP7'	-1.7934	0.0196481865381188
143686	'SESN3'	-1.58106	0.0232924331447481
145873	'MESP2'	-1.67849	0.0316564607453211
146956	'EME1'	-1.09417	0.0081443712166803
147841	'SPC24'	-1.13527	2.531355012932E-4
148252	'DIRAS1'	-1.62726	1.85215876558971E-6
1490	'CCN2'	-1.87283	0.0202455357949836
151887	'CCDC80'	-1.14371	7.09228051852201E-7
152	'ADRA2C'	-4.1307	1.6894040075286002E-16
154091	'SLC2A12'	-2.53999	0.0048928197637616
157285	'PRAG1'	-1.89532	0.0111689090854158
157313	'CDCA2'	-0.769598	0.0096989318324464
158471	'PRUNE2'	-2.29564	2.72304451679273E-5
160428	'ALDH1L2'	-1.27948	0.0185025540354068
1612	'DAPK1'	-1.64741	0.0196524253954049
161291	'TMEM30B'	-1.50224	8.665503684155E-4
1628	'DBP'	-1.46244	5.811531249953E-4
1643	'DDB2'	-0.88998	0.0031718283178069
170689	'ADAMTS15'	-3.09493	1.57064364986558E-5
1747	'DLX3'	-2.41361	0.0015676286575278
1760	'DMPK'	-0.707194	0.020227054970139
1831	'TSC22D3'	-1.36391	8.803133093431E-4
1854	'DUT'	-0.645071	0.0203400924366399
196410	'METTL7B'	-4.14829	0.0086154506098261
202151	'RANBP3L'	-3.71056	0.0438688070208735
203	'AK1'	-0.666849	0.0012444032703562
2037	'EPB41L2'	-0.5166	0.0425654648292275
2049	'EPHB3'	-1.66784	0.0013797953201754
2059	'EPS8'	-0.839929	0.0077178124829927
2149	'F2R'	-2.92166	0.0073741577606227
2202	'EFEMP1'	-0.912411	0.0367462451950659
220965	'FAM13C'	-2.66351	0.030476079712081
222256	'CDHR3'	-1.46154	0.0473403627891712
2232	'FDXR'	-1.49924	2.72304451679273E-5
2242	'FES'	-1.20532	3.322111207698E-4
2263	'FGFR2'	-5.22074	0.0140595151827875
2273	'FHL1'	-2.33916	0.005791901460071
2274	'FHL2'	-0.801942	0.0497074979599434
22858	'CILK1'	-0.7604	0.0010508908565571
22974	'TPX2'	-1.09955	0.0018156187818506
22979	'EFR3B'	-1.29218	0.0202006132189016
22999	'RIMS1'	-2.09704	2.275184706013E-4
2305	'FOXM1'	-0.76652	0.0089443795462463
23066	'CAND2'	-1.96942	0.0391020431620107
23102	'TBC1D2B'	-0.631012	0.0016750799626881
23114	'NFASC'	-0.631086	0.0390909158324271
2312	'FLG'	-5.74813	0.0023308326048832
23150	'FRMD4B'	-2.50621	0.0099565237286003
23171	'GPD1L'	-1.24975	0.0309106904371547
23174	'ZCCHC14'	-0.510624	0.0166306341260546
23199	'GSE1'	-0.394804	0.0496936240734812
23237	'ARC'	-1.66527	0.009739112783048
23245	'ASTN2'	-1.09622	0.0251139414154876
23254	'KAZN'	-1.58574	0.0148761164417377
23421	'ITGB3BP'	-0.771188	0.030995728124567
23452	'ANGPTL2'	-0.671198	0.0026783855756009
23589	'CARHSP1'	-0.781512	0.0016358694629991
23612	'PHLDA3'	-0.885013	0.0051235988590984
23654	'PLXNB2'	-0.641429	0.0140595151827875
245812	'CNPY4'	-0.510914	0.0479670371960596
2535	'FZD2'	-1.03766	2.21254245178417E-5
25802	'LMOD1'	-4.49244	1.435129217776E-4
25809	'TTLL1'	-1.28648	4.283380540935E-4
25840	'METTL7A'	-1.81112	2.2714086516672E-6
259266	'ASPM'	-1.05013	0.009970051707012
2593	'GAMT'	-0.943601	7.352240891669E-4
26031	'OSBPL3'	-0.950168	0.0014561097773942
26045	'LRRTM2'	-2.35128	0.0117773199672283
26052	'DNM3'	-1.20817	0.042696635451754
2621	'GAS6'	-0.831529	0.0051227377919107
26227	'PHGDH'	-1.83183	0.0169564339222839
26230	'TIAM2'	-1.21515	0.005791901460071
26289	'AK5'	-1.31991	0.0214257271685078
26471	'NUPR1'	-1.20704	0.0241583476589078
2650	'GCNT1'	-1.08003	0.0459781908505808
2653	'GCSH'	-0.599905	0.0067929704748703
26586	'CKAP2'	-1.0915	0.0077178124829927
2662	'GDF10'	-4.42813	0.0302606284109174
27113	'BBC3'	-1.2557	0.010102619438792
27129	'HSPB7'	-1.62966	2.994579312486E-4
27244	'SESN1'	-0.967048	0.0135887385094111
27250	'PDCD4'	-0.843528	0.0357711729224757
2825	'CMKLR2'	-1.49719	0.0470313682963583
284358	'MAMSTR'	-1.18544	1.17201989552E-4
2852	'GPER1'	-1.6678	4.28428919185813E-6
286827	'TRIM59'	-1.19465	0.0213371317674056
287	'ANK2'	-1.82923	0.0051220380651933
28951	'TRIB2'	-2.30505	4.31503966384768E-10
29070	'CCDC113'	-1.2866	0.0262769710501212
29127	'RACGAP1'	-0.868828	0.0108959388660607
2934	'GSN'	-1.20769	5.17957724380457E-5
29904	'EEF2K'	-0.903149	0.0147618783062979
29968	'PSAT1'	-2.74548	0.0039730322967594
3015	'H2AZ1'	-0.627137	0.0205838506333644
3033	'HADH'	-1.02024	0.0033422302242933
3090	'HIC1'	-1.14216	0.0496642275366086
3148	'HMGB2'	-1.32454	8.616816015897E-4
3151	'HMGN2'	-0.77531	0.0270113143593097
316	'AOX1'	-1.45653	5.154051116627E-4
3315	'HSPB1'	-1.1597	0.0015202219394331
332	'BIRC5'	-1.02363	0.0166787824686452
3399	'ID3'	-1.08474	0.008827679196564
340419	'RSPO2'	-5.15297	0.0010782240760026
344558	'SH3RF3'	-1.76175	0.0399994237200137
3590	'IL11RA'	-0.844378	0.0069642470763208
3603	'IL16'	-2.00785	0.007149220079793
3615	'IMPDH2'	-0.730156	0.0359402858616242
3671	'ISLR'	-0.927333	0.0014628814830137
381	'ARF5'	-0.583874	0.001426416137099
3815	'KIT'	-3.1212	0.0483182996046107
3832	'KIF11'	-0.844407	0.0090498293851905
3861	'KRT14'	-4.98496	0.0147618783062979
387758	'FIBIN'	-0.968582	0.0172806157616469
389792	'IER5L'	-1.07857	0.0047625361872179
39	'ACAT2'	-1.28333	2.92105973340292E-5
392	'ARHGAP1'	-0.614008	0.012665856887034
3925	'STMN1'	-0.956884	0.0043453629436418
3945	'LDHB'	-0.379052	0.027364940250835
3983	'ABLIM1'	-1.8018	0.0030919538055434
4000	'LMNA'	-0.98942	7.21922202434265E-7
4008	'LMO7'	-2.00269	0.0023655491946188
4013	'VWA5A'	-1.33447	7.888331538659E-4
401541	'CENPP'	-1.20463	0.042493177150017
4016	'LOXL1'	-1.39446	3.07316190830943E-5
4046	'LSP1'	-2.37001	0.0016358694629991
4091	'SMAD6'	-1.12866	0.0028361815193097
4094	'MAF'	-2.21372	1.31703653657628E-5
4223	'MEOX2'	-1.17929	0.0030288448321406
4237	'MFAP2'	-1.65778	0.0107702611088279
440	'ASNS'	-2.01618	0.0107702611088279
4521	'NUDT1'	-0.779111	0.0465367832143918
4628	'MYH10'	-0.891201	0.0066743293754311
4751	'NEK2'	-1.27178	0.0357711729224757
478	'ATP1A3'	-3.69918	0.0308483629587082
4784	'NFIX'	-1.25862	0.0029586330439153
4856	'CCN3'	-2.30034	7.64431687600475E-5
4883	'NPR3'	-2.862	5.45086405918302E-7
4919	'ROR1'	-1.82327	1.435129217776E-4
501	'ALDH7A1'	-0.982039	5.606830997831E-4
5019	'OXCT1'	-0.644691	0.0068689841275758
5027	'P2RX7'	-2.12697	0.0041258875410309
50862	'RNF141'	-0.790702	0.0106602642172541
51062	'ATL1'	-0.728121	0.0314212073235783
51063	'CALHM2'	-1.00186	4.307265191066E-4
51196	'PLCE1'	-1.70222	0.0142593326869335
51200	'CPA4'	-2.30374	8.765964175329E-4
51203	'NUSAP1'	-1.06187	0.004398891266071
51226	'COPZ2'	-0.693523	0.0452553184948082
51285	'RASL12'	-6.02718	0.0359402858616242
5136	'PDE1A'	-2.13781	0.0016569561563056
51466	'EVL'	-0.563284	0.0182257450215082
51474	'LIMA1'	-1.02473	6.95991561125482E-5
51512	'GTSE1'	-0.820001	0.0260944382827916
51523	'CXXC5'	-0.775081	0.0085838897800459
51754	'TMEM8B'	-0.995475	2.247967443238E-4
5205	'ATP8B1'	-1.31013	0.0237247008345236
5212	'VIT'	-1.99804	0.0147618783062979
5217	'PFN2'	-0.637551	0.0429514996782405
5347	'PLK1'	-1.16947	0.0152409384974207
5376	'PMP22'	-0.814558	0.0023156528415307
53833	'IL20RB'	-2.68798	0.0036901988234404
53834	'FGFRL1'	-1.00903	0.0010508908565571
5429	'POLH'	-0.740431	0.0029243124341704
54443	'ANLN'	-0.850334	0.0076672337838989
54478	'PIMREG'	-1.3146	0.0068922805640658
54492	'NEURL1B'	-1.33865	0.008825112855756
54587	'MXRA8'	-1.22179	1.92155525221041E-5
5468	'PPARG'	-1.67067	0.0179710493301509
54757	'FAM20A'	-1.9927	0.0118762142057698
54796	'BNC2'	-0.559324	0.0456642621109705
54843	'SYTL2'	-1.56646	0.0067929704748703
54892	'NCAPG2'	-0.770909	0.0190014323188641
5493	'PPL'	-2.00853	0.0026699457209876
54961	'SSH3'	-0.724204	0.0078291580288949
54976	'C20orf27'	-0.71427	0.0070372771281563
54985	'HCFC1R1'	-1.1281	3.873693632072E-4
55075	'UACA'	-1.42742	0.036211313365293
55089	'SLC38A4'	-3.99213	0.0125474817456806
55143	'CDCA8'	-1.07265	0.0212075482385785
55165	'CEP55'	-1.0805	0.0023002509660876
55198	'APPL2'	-0.914568	0.0328094649457273
55222	'LRRC20'	-0.975482	0.0069158177849732
55228	'PNMA8A'	-1.3955	0.0056959015068641
55304	'SPTLC3'	-1.32569	0.045804452396334
55329	'MNS1'	-1.47131	0.0065024925522211
55357	'TBC1D2'	-1.53572	0.010920405717472
55367	'PIDD1'	-0.67951	0.0359673952877508
55536	'CDCA7L'	-0.818942	0.0345390184600961
55588	'MED29'	-0.343551	0.0456642621109705
55616	'ASAP3'	-1.04502	0.0289927681809995
55643	'BTBD2'	-0.541293	0.0434993419463819
55679	'LIMS2'	-2.20574	0.0024076265832709
55740	'ENAH'	-0.884421	0.0016358694629991
55771	'PRR11'	-0.744626	0.0495371892839191
55796	'MBNL3'	-1.05021	0.0183662926966409
55806	'HR'	-3.0305	0.005830612842432
55812	'SPATA7'	-0.918628	0.0461272867408243
55872	'PBK'	-1.07635	1.060893052616E-4
55893	'ZNF395'	-0.923995	0.0378869068603383
55901	'THSD1'	-1.87247	0.0010730983481033
5608	'MAP2K6'	-2.23502	0.0117322834352517
56913	'C1GALT1'	-0.617896	0.0119524145102489
56944	'OLFML3'	-1.27678	6.744564658634E-4
56953	'NT5M'	-1.58492	0.0190909050450469
56997	'COQ8A'	-1.10221	2.655022674192E-4
57082	'KNL1'	-0.810179	0.0310127424543764
57118	'CAMK1D'	-1.18832	0.0352819709006734
57124	'CD248'	-2.292	3.75611585129855E-7
57134	'MAN1C1'	-1.8523	7.47570075534369E-5
57181	'SLC39A10'	-1.37095	1.105044132189E-4
57214	'CEMIP'	-1.79572	0.0011325206031891
5740	'PTGIS'	-2.18291	0.0126886401216621
57523	'NYNRIN'	-1.20699	5.88933986012E-4
5754	'PTK7'	-0.475161	0.0018963458070908
57569	'ARHGAP20'	-1.68006	0.0132968882281029
57619	'SHROOM3'	-1.69312	8.479276407913E-4
57633	'LRRN1'	-1.84664	0.008448080420124
57709	'SLC7A14'	-1.28823	0.0390909158324271
57761	'TRIB3'	-1.66565	0.0368513142736534
5833	'PCYT2'	-0.621819	0.0082235635672521
5836	'PYGL'	-1.2715	9.07408335434563E-6
587	'BCAT2'	-0.597508	0.0384987269900667
59	'ACTA2'	-1.30382	0.0011577716524856
5912	'RAP2B'	-1.14688	4.13308446131491E-5
594	'BCKDHB'	-1.0425	0.0134991079834084
5959	'RDH5'	-2.46499	8.00703383113212E-12
60401	'EDA2R'	-1.25807	0.0071797158998914
606495	'CYB5RL'	-1.38769	2.809175555042E-4
6125	'RPL5'	-0.435171	0.0258128540787619
6129	'RPL7'	-0.440305	0.0223151166805012
6146	'RPL22'	-0.399561	0.0419456709523853
619279	'ZNF704'	-1.85072	0.0132968882281029
6218	'RPS17'	-0.512716	0.0383649192816969
6224	'RPS20'	-0.598633	0.0159501904073266
6228	'RPS23'	-0.433324	0.0314062704837359
6229	'RPS24'	-0.332696	0.0495519265613473
6272	'SORT1'	-0.943747	0.0115763668243204
6326	'SCN2A'	-2.46084	4.766038034185E-4
6328	'SCN3A'	-4.11201	0.041384605776666
6383	'SDC2'	-1.57307	0.0046214640377786
63874	'ABHD4'	-0.646247	0.0394023101436544
64101	'LRRC4'	-1.64726	0.0337181448079602
64115	'VSIR'	-1.41482	0.0232924331447481
6414	'SELENOP'	-1.43174	0.0097668157071693
64236	'PDLIM2'	-0.969796	0.0045606975054064
64388	'GREM2'	-1.49666	0.0253329094558884
64393	'ZMAT3'	-0.99175	1.3502660638051E-6
6444	'SGCD'	-1.29056	0.0011280498545077
646962	'HRCT1'	-2.88175	1.432437208738E-4
64710	'NUCKS1'	-0.653667	0.0397216831252216
64787	'EPS8L2'	-0.884083	0.0227141357006538
64946	'CENPH'	-1.12429	0.0051585354406973
6495	'SIX1'	-0.95567	0.0104518831504504
65003	'MRPL11'	-0.609202	0.0231802535064237
65061	'CDK15'	-2.62947	0.0067101979980027
652	'BMP4'	-1.67334	0.0335125356008077
6603	'SMARCD2'	-0.459088	0.0399888731796189
6624	'FSCN1'	-0.47452	0.0308141634641132
6678	'SPARC'	-0.668001	0.034384250844345
6764	'DENND2B'	-0.985237	0.0472008185082373
678	'ZFP36L2'	-1.28113	0.0238738170777417
6920	'TCEA3'	-1.55278	0.0126115980760229
699	'BUB1'	-0.771859	0.0373563608635079
70	'ACTC1'	-4.95857	0.0190014323188641
7008	'TEF'	-0.554183	0.0106621440581247
701	'BUB1B'	-0.911444	0.042012372830069
7049	'TGFBR3'	-0.9095	0.0145297513142693
7067	'THRA'	-0.590416	0.0010363250473034
7083	'TK1'	-0.825835	0.0190014323188641
7099	'TLR4'	-1.296	0.0434993419463819
7114	'TMSB4X'	-0.93707	0.0200943541940325
7153	'TOP2A'	-1.14085	0.0057276463067776
7164	'TPD52L1'	-2.02325	0.001116710834018
7169	'TPM2'	-0.7418	3.07316190830943E-5
7188	'TRAF5'	-1.0694	0.0230248945939438
7272	'TTK'	-1.08685	0.0188262518945558
727910	'TLCD2'	-1.21177	0.0256681484667709
7298	'TYMS'	-0.995876	0.0048315018529726
7465	'WEE1'	-0.806162	0.0081857520933021
7538	'ZFP36'	-0.798996	0.0051235988590984
775	'CACNA1C'	-0.808875	0.005997760368727
785	'CACNB4'	-1.49552	0.0035627325728274
7851	'MALL'	-3.06725	1.7095416064199E-7
79019	'CENPM'	-0.826088	0.0341112380937595
79022	'TMEM106C'	-0.916211	5.888480572573E-4
79068	'FTO'	-0.466762	0.0238557136668511
79094	'CHAC1'	-2.0692	0.0068215236732357
79102	'RNF26'	-0.517147	0.0182758223395916
79144	'PPDPF'	-0.568468	0.0039010182718127
79156	'PLEKHF1'	-1.31677	0.0081857520933021
79442	'LRRC2'	-1.6397	0.0213265149425098
79590	'MRPL24'	-0.506608	0.0051227377919107
79621	'RNASEH2B'	-0.607438	0.0473762362295603
79633	'FAT4'	-0.929612	0.0394886523748547
79641	'ROGDI'	-0.821263	0.0144868111984645
79649	'MAP7D3'	-0.771381	0.0418018732444847
79689	'STEAP4'	-5.85812	4.44335310291364E-9
79710	'MORC4'	-0.963355	0.0110433884841561
79716	'NPEPL1'	-0.447409	0.0423260683797662
79801	'SHCBP1'	-0.750159	0.0101949004490002
79921	'TCEAL4'	-0.534275	0.0025822828016789
79924	'ADM2'	-3.29217	0.0082915430669804
79960	'JADE1'	-1.22624	3.858328724433E-4
80139	'ZNF703'	-0.948725	0.0018156187818506
8030	'CCDC6'	-0.452507	0.0167133210261468
80312	'TET1'	-1.54281	0.0103198911844612
80724	'ACAD10'	-0.748297	0.0140595151827875
80820	'EEPD1'	-2.88539	4.6031857406552204E-14
81553	'CYRIA'	-1.98136	0.0016569561563056
81563	'C1orf21'	-0.996866	0.0167506460136095
81575	'APOLD1'	-0.99159	0.0284430584365138
81606	'LBH'	-1.74024	1.1104225001139701E-9
81610	'FAM83D'	-1.2089	0.0077699263816661
81691	'REXO5'	-1.23046	0.0113657631493907
817	'CAMK2D'	-0.812217	0.0373563608635079
828	'CAPS'	-1.60431	0.0260726546702415
8321	'FZD1'	-0.927638	0.0481211549065852
8322	'FZD4'	-1.23467	0.0105801227280373
83394	'PITPNM3'	-1.24704	0.0232924331447481
83461	'CDCA3'	-1.24141	0.0036433818659099
83463	'MXD3'	-1.33698	5.45086405918302E-7
83468	'GLT8D2'	-1.05769	0.0051227377919107
83660	'TLN2'	-1.04027	0.0088906427820649
83882	'TSPAN10'	-1.63549	0.0015202219394331
84131	'CEP78'	-0.735803	0.0307469839585374
84159	'ARID5B'	-0.765049	1.496589093072E-4
84171	'LOXL4'	-1.71295	5.92538637129495E-12
84216	'TMEM117'	-0.920916	0.034974662404283
84310	'C7orf50'	-0.659062	0.0148599090514193
84319	'CMSS1'	-0.601363	0.0070643780824253
84327	'ZBED3'	-2.05023	0.0473762362295603
8434	'RECK'	-1.16786	0.001928838966015
8436	'CAVIN2'	-3.72123	0.0159501904073266
8445	'DYRK2'	-0.866626	0.0196524253954049
84708	'LNX1'	-1.2339	0.0292740411691672
84709	'MGARP'	-2.31314	0.0186469742445648
84722	'PSRC1'	-1.24676	0.012113483545159
84795	'PYROXD2'	-1.45523	0.0043515318947793
84866	'TMEM25'	-1.06381	0.0310127424543764
84892	'POMGNT2'	-0.504947	0.0499066603690159
84940	'CORO6'	-1.29625	3.949889563119E-4
84954	'MPND'	-0.863936	0.0430706996646921
8497	'PPFIA4'	-1.5878	8.09186702217602E-5
8522	'GAS7'	-2.05472	0.0120775186302704
85458	'DIXDC1'	-0.701987	0.0088906427820649
8629	'JRK'	-0.849762	0.0359673952877508
8654	'PDE5A'	-2.93869	0.0010730983481033
8665	'EIF3F'	-0.494499	0.0479670371960596
8677	'STX10'	-0.433776	0.0372240074717555
8819	'SAP30'	-1.1514	8.745036798613E-4
8825	'LIN7A'	-1.96462	0.0015165417518507
8853	'ASAP2'	-0.627945	0.029146960880592
8863	'PER3'	-1.03975	0.006414475490017
890	'CCNA2'	-1.20208	0.0025313578961913
89958	'SAPCD2'	-1.31464	0.0010936127158646
9022	'CLIC3'	-2.85509	1.597572697289E-4
9055	'PRC1'	-0.953785	0.005791901460071
9079	'LDB2'	-2.36628	0.002253620497369
91057	'CCDC34'	-1.01858	0.0066752030802862
9133	'CCNB2'	-1.24352	0.0078825354548429
91409	'CCDC74B'	-0.74089	0.0463193251426779
91461	'PKDCC'	-1.30815	0.0196766428776348
91754	'NEK9'	-0.465092	0.0072840789459248
92154	'MTSS2'	-0.758452	4.3382992144E-4
9249	'DHRS3'	-1.19987	2.71053347141361E-5
9265	'CYTH3'	-1.36971	0.0062860028661688
92949	'ADAMTSL1'	-1.56142	1.490410768546E-4
9314	'KLF4'	-1.72125	0.0122547271402787
9315	'NREP'	-1.32882	0.002253620497369
9467	'SH3BP5'	-0.446267	0.0336134114743108
9537	'TP53I11'	-1.11187	0.0036901988234404
9585	'KIF20B'	-0.972623	0.034384250844345
9666	'DZIP3'	-0.865446	0.0145297513142693
9672	'SDC3'	-0.884529	0.0187434199513448
9697	'TRAM2'	-0.959729	0.0058817013648832
9764	'KIAA0513'	-0.722912	1.242697940355E-4
9768	'PCLAF'	-0.863203	0.0023156528415307
9787	'DLGAP5'	-1.1484	0.0047589800326911
983	'CDK1'	-0.899477	0.0117862399355856
991	'CDC20'	-1.09957	0.0114022874171779
9918	'NCAPD2'	-0.891236	0.0182257450215082
9936	'CD302'	-0.575482	0.0204280118354814

## Sheet: Supplementary data.7
Microradiograph Scoring Data of Monkey DIP Joints
Study Number: PL13-0170
Specimen type and sample type: Monkey distal interphalangeal joints (DIP), left and right forepaws and hindpaws
Materials used: X-ray images
Study method: Microradiograph scoring
Treatment	Images #	Location	L or R	Animal ID	(DIP) joint 1st digit	(DIP) joint 2st digit	(DIP) joint 3st digit	(DIP) joint 4st digit	(DIP) joint 5st digit	Total scoring of DIP joints (1st to 5st digits)	Mean
Normal	DIP-F-L	Forepaw	Left	1106366	0	0	0	0	0	0
Normal	DIP-F-R	Forepaw	Right	1106366	0	0	1	0	0	1
Normal	DIP-H-L	Hindpaw	Left	1106366	1	0	0	0	0	1
Normal	DIP-H-R	Hindpaw	Right	1106366	1	0	0	0	0	1	0.75
Vehicle	DIP-F-L	Forepaw	Left	1106354	3	2	2	2	3	12
Vehicle	DIP-F-R	Forepaw	Right	1106354	3	2	2	2	3	12
Vehicle	DIP-H-L	Hindpaw	Left	1106354	3	2	2	2	2	11
Vehicle	DIP-H-R	Hindpaw	Right	1106354	2	2	2	2	2	10	11.25
Vehicle	DIP-F-L	Forepaw	Left	1107084	3	3	2	2	3	13
Vehicle	DIP-F-R	Forepaw	Right	1107084	3	3	4	3	3	16
Vehicle	DIP-H-L	Hindpaw	Left	1107084	3	3	3	3	3	15
Vehicle	DIP-H-R	Hindpaw	Right	1107084	3	2	3	2	2	12	14
Vehicle	DIP-F-L	Forepaw	Left	1106332	3	2	3	3	3	14
Vehicle	DIP-F-R	Forepaw	Right	1106332	3	3	3	3	3	15
Vehicle	DIP-H-L	Hindpaw	Left	1106332	3	3	3	3	3	15
Vehicle	DIP-H-R	Hindpaw	Right	1106332	3	3	3	3	3	15	14.75
Vehicle	DIP-F-L	Forepaw	Left	1106384	4	3	4	4	2	17
Vehicle	DIP-F-R	Forepaw	Right	1106384	4	4	4	4	4	20
Vehicle	DIP-H-L	Hindpaw	Left	1106384	2	3	2	3	3	13
Vehicle	DIP-H-R	Hindpaw	Right	1106384	2	3	2	3	2	12	15.5
Vehicle	DIP-F-L	Forepaw	Left	1107128	3	3	3	3	3	15
Vehicle	DIP-F-R	Forepaw	Right	1107128	3	3	3	3	3	15
Vehicle	DIP-H-L	Hindpaw	Left	1107128	3	3	3	3	3	15
Vehicle	DIP-H-R	Hindpaw	Right	1107128	3	3	3	3	3	15	15
Vehicle	DIP-F-L	Forepaw	Left	1107092	2	2	2	2	2	10
Vehicle	DIP-F-R	Forepaw	Right	1107092	2	3	2	3	2	12
Vehicle	DIP-H-L	Hindpaw	Left	1107092	2	2	2	2	2	10
Vehicle	DIP-H-R	Hindpaw	Right	1107092	2	3	3	2	2	12	11
DEX	DIP-F-L	Forepaw	Left	1106432	2	1	1	1	1	6
DEX	DIP-F-R	Forepaw	Right	1106432	1	1	1	1	1	5
DEX	DIP-H-L	Hindpaw	Left	1106432	2	2	2	2	2	10
DEX	DIP-H-R	Hindpaw	Right	1106432	2	1	1	1	1	6	6.75
DEX	DIP-F-L	Forepaw	Left	1106362	2	1	1	1	1	6
DEX	DIP-F-R	Forepaw	Right	1106362	1	1	1	1	1	5
DEX	DIP-H-L	Hindpaw	Left	1106362	2	2	1	1	1	7
DEX	DIP-H-R	Hindpaw	Right	1106362	1	2	1	1	1	6	6
DEX	DIP-F-L	Forepaw	Left	1106240	1	1	1	1	1	5
DEX	DIP-F-R	Forepaw	Right	1106240	2	2	1	1	2	8
DEX	DIP-H-L	Hindpaw	Left	1106240	2	2	1	3	1	9
DEX	DIP-H-R	Hindpaw	Right	1106240	2	2	1	1	1	7	7.25
DEX	DIP-F-L	Forepaw	Left	1106304	2	1	1	1	1	6
DEX	DIP-F-R	Forepaw	Right	1106304	2	1	1	1	2	7
DEX	DIP-H-L	Hindpaw	Left	1106304	1	2	1	1	1	6
DEX	DIP-H-R	Hindpaw	Right	1106304	1	2	1	1	1	6	6.25
DEX	DIP-F-L	Forepaw	Left	1106448	1	1	2	1	1	6
DEX	DIP-F-R	Forepaw	Right	1106448	1	1	1	1	1	5
DEX	DIP-H-L	Hindpaw	Left	1106448	2	2	2	1	1	8
DEX	DIP-H-R	Hindpaw	Right	1106448	2	2	1	1	1	7	6.5
DEX	DIP-F-L	Forepaw	Left	1106314	1	1	1	2	2	7
DEX	DIP-F-R	Forepaw	Right	1106314	1	2	1	1	1	6
DEX	DIP-H-L	Hindpaw	Left	1106314	2	2	1	2	2	9
DEX	DIP-H-R	Hindpaw	Right	1106314	1	1	2	2	1	7	7.25
DEX	DIP-F-L	Forepaw	Left	1106164	1	1	1	1	1	5
DEX	DIP-F-R	Forepaw	Right	1106164	1	1	1	1	1	5
DEX	DIP-H-L	Hindpaw	Left	1106164	2	2	2	2	2	10
DEX	DIP-H-R	Hindpaw	Right	1106164	2	2	1	2	1	8	7
EVT-401	DIP-F-L	Forepaw	Left	1105334	2	1	1	1	1	6
EVT-401	DIP-F-R	Forepaw	Right	1105334	1	1	1	1	1	5
EVT-401	DIP-H-L	Hindpaw	Left	1105334	1	1	1	1	1	5
EVT-401	DIP-H-R	Hindpaw	Right	1105334	1	1	1	1	1	5	5.25
EVT-401	DIP-F-L	Forepaw	Left	1106184	1	1	1	1	1	5
EVT-401	DIP-F-R	Forepaw	Right	1106184	1	1	1	1	1	5
EVT-401	DIP-H-L	Hindpaw	Left	1106184	1	2	1	1	2	7
EVT-401	DIP-H-R	Hindpaw	Right	1106184	1	2	1	1	2	7	6
EVT-401	DIP-F-L	Forepaw	Left	1106484	1	1	1	1	1	5
EVT-401	DIP-F-R	Forepaw	Right	1106484	2	2	3	2	2	11
EVT-401	DIP-H-L	Hindpaw	Left	1106484	1	1	1	1	1	5
EVT-401	DIP-H-R	Hindpaw	Right	1106484	1	1	2	2	1	7	7
EVT-401	DIP-F-L	Forepaw	Left	1106132	1	1	1	2	2	7
EVT-401	DIP-F-R	Forepaw	Right	1106132	2	1	1	1	2	7
EVT-401	DIP-H-L	Hindpaw	Left	1106132	1	2	2	1	2	8
EVT-401	DIP-H-R	Hindpaw	Right	1106132	1	1	1	1	1	5	6.75
EVT-401	DIP-F-L	Forepaw	Left	1107114	1	1	1	1	1	5
EVT-401	DIP-F-R	Forepaw	Right	1107114	2	1	1	1	1	6
EVT-401	DIP-H-L	Hindpaw	Left	1107114	1	2	2	2	1	8
EVT-401	DIP-H-R	Hindpaw	Right	1107114	2	1	1	1	1	6	6.25
EVT-401	DIP-F-L	Forepaw	Left	1106328	1	1	1	1	1	5
EVT-401	DIP-F-R	Forepaw	Right	1106328	1	1	1	1	1	5
EVT-401	DIP-H-L	Hindpaw	Left	1106328	1	1	2	2	1	7
EVT-401	DIP-H-R	Hindpaw	Right	1106328	2	1	1	1	2	7	6
Microradiograph Scoring Data of Monkey PIP Joints
Study Number: PL13-0170
Specimen type and sample type: Monkey proximal interphalangeal (PIP) joints of forepaws and hindpaws
Materials used: X-ray images
Study method: Microradiograph scoring
Treatment	Images #	Location	L or R	Animal ID	(PIP) joint 2st digit	(PIP) joint 3st digit	(PIP) joint 4st digit	(PIP) joint 5st digit	Total scoring of PIP joints ( 2st to 5st digits)	Mean
Normal	PIP-F-L	Forepaw	Left	1106366	1	0	0	1	2
Normal	PIP-F-R	Forepaw	Right	1106366	0	0	0	1	1
Normal	PIP-H-L	Hindpaw	Left	1106366	1	0	0	0	1
Normal	PIP-H-R	Hindpaw	Right	1106366	1	0	0	0	1	1.25
Vehicle	PIP-F-L	Forepaw	Left	1106354	2	2	2	3	9
Vehicle	PIP-F-R	Forepaw	Right	1106354	1	1	1	2	5
Vehicle	PIP-H-L	Hindpaw	Left	1106354	3	2	2	2	9
Vehicle	PIP-H-R	Hindpaw	Right	1106354	2	1	2	2	7	7.5
Vehicle	PIP-F-L	Forepaw	Left	1107084	3	3	3	3	12
Vehicle	PIP-F-R	Forepaw	Right	1107084	4	4	4	4	16
Vehicle	PIP-H-L	Hindpaw	Left	1107084	4	4	4	4	16
Vehicle	PIP-H-R	Hindpaw	Right	1107084	4	3	3	4	14	14.5
Vehicle	PIP-F-L	Forepaw	Left	1106332	3	3	3	3	12
Vehicle	PIP-F-R	Forepaw	Right	1106332	4	4	4	4	16
Vehicle	PIP-H-L	Hindpaw	Left	1106332	4	3	4	4	15
Vehicle	PIP-H-R	Hindpaw	Right	1106332	4	4	4	4	16	14.75
Vehicle	PIP-F-L	Forepaw	Left	1106384	3	3	4	3	13
Vehicle	PIP-F-R	Forepaw	Right	1106384	4	4	4	4	16
Vehicle	PIP-H-L	Hindpaw	Left	1106384	4	4	4	4	16
Vehicle	PIP-H-R	Hindpaw	Right	1106384	4	2	4	2	12	14.25
Vehicle	PIP-F-L	Forepaw	Left	1107128	4	4	4	4	16
Vehicle	PIP-F-R	Forepaw	Right	1107128	4	4	4	4	16
Vehicle	PIP-H-L	Hindpaw	Left	1107128	4	4	4	3	15
Vehicle	PIP-H-R	Hindpaw	Right	1107128	4	4	4	4	16	15.75
Vehicle	PIP-F-L	Forepaw	Left	1107092	2	2	3	2	9
Vehicle	PIP-F-R	Forepaw	Right	1107092	4	2	3	2	11
Vehicle	PIP-H-L	Hindpaw	Left	1107092	4	3	3	4	14
Vehicle	PIP-H-R	Hindpaw	Right	1107092	4	2	2	2	10	11
DEX	PIP-F-L	Forepaw	Left	1106432	0	0	0	1	1
DEX	PIP-F-R	Forepaw	Right	1106432	1	0	0	1	2
DEX	PIP-H-L	Hindpaw	Left	1106432	1	1	1	1	4
DEX	PIP-H-R	Hindpaw	Right	1106432	2	1	1	1	5	3
DEX	PIP-F-L	Forepaw	Left	1106362	0	0	0	1	1
DEX	PIP-F-R	Forepaw	Right	1106362	0	0	0	1	1
DEX	PIP-H-L	Hindpaw	Left	1106362	1	1	0	1	3
DEX	PIP-H-R	Hindpaw	Right	1106362	1	0	0	1	2	1.75
DEX	PIP-F-L	Forepaw	Left	1106240	1	0	0	0	1
DEX	PIP-F-R	Forepaw	Right	1106240	1	1	1	1	4
DEX	PIP-H-L	Hindpaw	Left	1106240	2	1	1	1	5
DEX	PIP-H-R	Hindpaw	Right	1106240	2	1	1	1	5	3.75
DEX	PIP-F-L	Forepaw	Left	1106304	1	1	1	1	4
DEX	PIP-F-R	Forepaw	Right	1106304	1	0	0	1	2
DEX	PIP-H-L	Hindpaw	Left	1106304	2	1	1	1	5
DEX	PIP-H-R	Hindpaw	Right	1106304	2	1	1	1	5	4
DEX	PIP-F-L	Forepaw	Left	1106448	0	1	0	0	1
DEX	PIP-F-R	Forepaw	Right	1106448	0	1	0	1	2
DEX	PIP-H-L	Hindpaw	Left	1106448	1	0	1	0	2
DEX	PIP-H-R	Hindpaw	Right	1106448	2	1	1	1	5	2.5
DEX	PIP-F-L	Forepaw	Left	1106314	1	1	2	2	6
DEX	PIP-F-R	Forepaw	Right	1106314	2	1	1	1	5
DEX	PIP-H-L	Hindpaw	Left	1106314	2	1	1	1	5
DEX	PIP-H-R	Hindpaw	Right	1106314	1	1	1	1	4	5
DEX	PIP-F-L	Forepaw	Left	1106164	0	0	1	0	1
DEX	PIP-F-R	Forepaw	Right	1106164	0	0	0	1	1
DEX	PIP-H-L	Hindpaw	Left	1106164	2	2	1	1	6
DEX	PIP-H-R	Hindpaw	Right	1106164	2	1	1	2	6	3.5
EVT-401	PIP-F-L	Forepaw	Left	1105334	0	1	1	0	2
EVT-401	PIP-F-R	Forepaw	Right	1105334	0	1	1	0	2
EVT-401	PIP-H-L	Hindpaw	Left	1105334	1	0	0	1	2
EVT-401	PIP-H-R	Hindpaw	Right	1105334	1	1	1	1	4	2.5
EVT-401	PIP-F-L	Forepaw	Left	1106184	1	2	1	2	6
EVT-401	PIP-F-R	Forepaw	Right	1106184	1	2	1	2	6
EVT-401	PIP-H-L	Hindpaw	Left	1106184	3	2	2	3	10
EVT-401	PIP-H-R	Hindpaw	Right	1106184	3	1	2	2	8	7.5
EVT-401	PIP-F-L	Forepaw	Left	1106484	1	0	0	0	1
EVT-401	PIP-F-R	Forepaw	Right	1106484	1	1	1	1	4
EVT-401	PIP-H-L	Hindpaw	Left	1106484	2	1	2	2	7
EVT-401	PIP-H-R	Hindpaw	Right	1106484	2	2	3	2	9	5.25
EVT-401	PIP-F-L	Forepaw	Left	1106132	2	1	1	2	6
EVT-401	PIP-F-R	Forepaw	Right	1106132	2	1	1	2	6
EVT-401	PIP-H-L	Hindpaw	Left	1106132	2	2	2	2	8
EVT-401	PIP-H-R	Hindpaw	Right	1106132	2	2	2	2	8	7
EVT-401	PIP-F-L	Forepaw	Left	1107114	0	0	0	1	1
EVT-401	PIP-F-R	Forepaw	Right	1107114	1	0	0	0	1
EVT-401	PIP-H-L	Hindpaw	Left	1107114	1	1	1	1	4
EVT-401	PIP-H-R	Hindpaw	Right	1107114	1	0	0	1	2	2
EVT-401	PIP-F-L	Forepaw	Left	1106328	1	0	0	1	2
EVT-401	PIP-F-R	Forepaw	Right	1106328	1	0	0	1	2
EVT-401	PIP-H-L	Hindpaw	Left	1106328	1	1	1	1	4
EVT-401	PIP-H-R	Hindpaw	Right	1106328	1	0	0	1	2	2.5
Microradiograph Scoring Data of Monkey MCP Joints
Study Number: PL13-0170
Specimen type and sample type: Monkey distal interphalangeal joints (MCP), left and right forepaws and hindpaws
Materials used: X-ray images
Study method: Microradiograph scoring
Treatment	Images #	Location	L or R	Animal ID	(MCP) joint 1st digit	(MCP) joint 2st digit	(MCP) joint 3st digit	(MCP) joint 4st digit	(MCP) joint 5st digit	Total scoring of MCP joints (1st to 5st digits)	Mean
Normal	MCP-F-L	Forepaw	Left	1106366	1	0	0	0	0	1
Normal	MCP-F-R	Forepaw	Right	1106366	0	0	0	0	0	0
Normal	MCP-H-L	Hindpaw	Left	1106366	0	0	0	0	0	0
Normal	MCP-H-R	Hindpaw	Right	1106366	0	0	0	0	0	0	0.25
Vehicle	MCP-F-L	Forepaw	Left	1106354	2	1	2	2	2	9
Vehicle	MCP-F-R	Forepaw	Right	1106354	1	0	0	1	1	3
Vehicle	MCP-H-L	Hindpaw	Left	1106354	1	1	1	1	1	5
Vehicle	MCP-H-R	Hindpaw	Right	1106354	0	0	0	1	1	2	4.75
Vehicle	MCP-F-L	Forepaw	Left	1107084	2	1	1	1	1	6
Vehicle	MCP-F-R	Forepaw	Right	1107084	2	1	1	1	1	6
Vehicle	MCP-H-L	Hindpaw	Left	1107084	2	1	1	2	2	8
Vehicle	MCP-H-R	Hindpaw	Right	1107084	2	1	1	2	2	8	7
Vehicle	MCP-F-L	Forepaw	Left	1106332	3	1	1	2	2	9
Vehicle	MCP-F-R	Forepaw	Right	1106332	4	2	2	2	2	12
Vehicle	MCP-H-L	Hindpaw	Left	1106332	2	2	2	2	3	11
Vehicle	MCP-H-R	Hindpaw	Right	1106332	2	2	2	2	2	10	10.5
Vehicle	MCP-F-L	Forepaw	Left	1106384	2	1	1	1	1	6
Vehicle	MCP-F-R	Forepaw	Right	1106384	1	1	1	2	1	6
Vehicle	MCP-H-L	Hindpaw	Left	1106384	1	1	2	2	2	8
Vehicle	MCP-H-R	Hindpaw	Right	1106384	1	1	1	2	2	7	6.75
Vehicle	MCP-F-L	Forepaw	Left	1107128	3	3	3	3	3	15
Vehicle	MCP-F-R	Forepaw	Right	1107128	3	3	3	3	3	15
Vehicle	MCP-H-L	Hindpaw	Left	1107128	2	1	2	2	2	9
Vehicle	MCP-H-R	Hindpaw	Right	1107128	3	2	2	2	2	11	13
Vehicle	MCP-F-L	Forepaw	Left	1107092	0	1	0	0	1	2
Vehicle	MCP-F-R	Forepaw	Right	1107092	1	1	1	1	0	4
Vehicle	MCP-H-L	Hindpaw	Left	1107092	1	1	1	1	1	5
Vehicle	MCP-H-R	Hindpaw	Right	1107092	1	1	1	1	1	5	4
DEX	MCP-F-L	Forepaw	Left	1106432	1	0	0	0	0	1
DEX	MCP-F-R	Forepaw	Right	1106432	0	0	0	0	0	0
DEX	MCP-H-L	Hindpaw	Left	1106432	1	1	0	0	0	2
DEX	MCP-H-R	Hindpaw	Right	1106432	1	0	0	1	1	3	1.5
DEX	MCP-F-L	Forepaw	Left	1106362	0	0	0	0	0	0
DEX	MCP-F-R	Forepaw	Right	1106362	0	0	0	0	0	0
DEX	MCP-H-L	Hindpaw	Left	1106362	0	0	0	0	0	0
DEX	MCP-H-R	Hindpaw	Right	1106362	0	0	0	0	0	0	0
DEX	MCP-F-L	Forepaw	Left	1106240	0	0	0	0	0	0
DEX	MCP-F-R	Forepaw	Right	1106240	0	0	0	0	0	0
DEX	MCP-H-L	Hindpaw	Left	1106240	1	0	0	0	0	1
DEX	MCP-H-R	Hindpaw	Right	1106240	1	0	0	0	0	1	0.5
DEX	MCP-F-L	Forepaw	Left	1106304	0	0	0	0	0	0
DEX	MCP-F-R	Forepaw	Right	1106304	0	0	1	0	0	1
DEX	MCP-H-L	Hindpaw	Left	1106304	0	1	0	1	0	2
DEX	MCP-H-R	Hindpaw	Right	1106304	0	1	1	1	0	3	1.5
DEX	MCP-F-L	Forepaw	Left	1106448	0	0	0	0	0	0
DEX	MCP-F-R	Forepaw	Right	1106448	0	0	1	1	0	2
DEX	MCP-H-L	Hindpaw	Left	1106448	0	0	0	0	0	0
DEX	MCP-H-R	Hindpaw	Right	1106448	0	0	0	0	1	1	0.75
DEX	MCP-F-L	Forepaw	Left	1106314	1	0	0	0	0	1
DEX	MCP-F-R	Forepaw	Right	1106314	1	0	0	0	0	1
DEX	MCP-H-L	Hindpaw	Left	1106314	0	0	0	0	0	0
DEX	MCP-H-R	Hindpaw	Right	1106314	0	0	0	0	0	0	0.5
DEX	MCP-F-L	Forepaw	Left	1106164	0	0	0	0	0	0
DEX	MCP-F-R	Forepaw	Right	1106164	0	0	1	0	0	1
DEX	MCP-H-L	Hindpaw	Left	1106164	1	0	0	0	1	2
DEX	MCP-H-R	Hindpaw	Right	1106164	0	0	0	0	1	1	2
EVT-401	MCP-F-L	Forepaw	Left	1105334	0	0	0	0	0	0
EVT-401	MCP-F-R	Forepaw	Right	1105334	1	0	0	0	0	1
EVT-401	MCP-H-L	Hindpaw	Left	1105334	0	0	0	0	0	0
EVT-401	MCP-H-R	Hindpaw	Right	1105334	0	0	0	0	0	0	0.25
EVT-401	MCP-F-L	Forepaw	Left	1106184	0	0	0	0	0	0
EVT-401	MCP-F-R	Forepaw	Right	1106184	0	0	1	0	0	1
EVT-401	MCP-H-L	Hindpaw	Left	1106184	0	1	0	0	1	2
EVT-401	MCP-H-R	Hindpaw	Right	1106184	0	0	0	0	1	1	2
EVT-401	MCP-F-L	Forepaw	Left	1106484	0	0	0	0	0	0
EVT-401	MCP-F-R	Forepaw	Right	1106484	1	0	0	0	0	1
EVT-401	MCP-H-L	Hindpaw	Left	1106484	0	1	0	0	0	1
EVT-401	MCP-H-R	Hindpaw	Right	1106484	0	1	0	0	0	1	0.75
EVT-401	MCP-F-L	Forepaw	Left	1106132	0	0	1	0	0	1
EVT-401	MCP-F-R	Forepaw	Right	1106132	1	0	0	1	1	3
EVT-401	MCP-H-L	Hindpaw	Left	1106132	0	1	0	0	0	1
EVT-401	MCP-H-R	Hindpaw	Right	1106132	0	0	0	1	1	2	1.75
EVT-401	MCP-F-L	Forepaw	Left	1107114	0	0	0	0	0	0
EVT-401	MCP-F-R	Forepaw	Right	1107114	1	0	0	0	0	1
EVT-401	MCP-H-L	Hindpaw	Left	1107114	0	0	0	0	0	0
EVT-401	MCP-H-R	Hindpaw	Right	1107114	1	1	0	0	0	2	0.75
EVT-401	MCP-F-L	Forepaw	Left	1106328	1	0	0	0	0	1
EVT-401	MCP-F-R	Forepaw	Right	1106328	0	0	0	0	0	0
EVT-401	MCP-H-L	Hindpaw	Left	1106328	0	0	0	0	0	0
EVT-401	MCP-H-R	Hindpaw	Right	1106328	0	0	0	0	0	0	0.25

## Sheet: Supplementary data.8
Study Number: PL13-0170
Specimen type and sample type: Monkey PIP joints
Staining and thickness of section: 4um Safranin-O stained sections
Slide #	Animal #	Combined Name	Joint	L or R	Forelimb or Hind limb (F/H)	Digits (1th, 2th, 3th, 4th, 5th )	Treatment	Infiltration of cells grade (0-4)	Pannus severity grade (0-4)	Cartilage lesion severity grade (0-4)	Bone resorption severity grade (0-4)	Osteophytes (0-4)	Total grade
PL13-0170-291	1106366	Left Forelimb forefinger	PIP	L	F	2th	Normal	0	0	1	0	0	1
PL13-0170-293	1106366	Left Forelimb middle finger	PIP	L	F	3th	Normal	0	0	1	0	0	1
PL13-0170-295	1106366	Left Forelimb ring finger	PIP	L	F	4th	Normal	0	0	0	0	1	1
PL13-0170-297	1106366	Left Forelimb little finger	PIP	L	F	5th	Normal	0	1	0	0	0	1
PL13-0170-300	1106366	Right Forelimb forefinger	PIP	R	F	2th	Normal	0	0	0	0	0	0
PL13-0170-302	1106366	Right Forelimb middle finger	PIP	R	F	3th	Normal	0	0	1	0	0	1
PL13-0170-304	1106366	Right Forelimb ring finger	PIP	R	F	4th	Normal	0	0	1	0	0	1
PL13-0170-306	1106366	Right Forelimb little finger	PIP	R	F	5th	Normal	0	0	1	0	0	1
PL13-0170-309	1106366	Left Hind limb forefinger	PIP	L	H	2th	Normal	0	1	1	0	0	2
PL13-0170-311	1106366	Left Hind limb middle finger	PIP	L	H	3th	Normal	0	1	1	0	0	2
PL13-0170-313	1106366	Left Hind limb ring finger	PIP	L	H	4th	Normal	0	1	1	0	0	2
PL13-0170-315	1106366	Left Hind limb little finger	PIP	L	H	5th	Normal	0	0	1	0	0	1
PL13-0170-318	1106366	Right Hind limb forefinger	PIP	R	H	2th	Normal	0	0	1	0	0	1
PL13-0170-320	1106366	Right Hind limb middle finger	PIP	R	H	3th	Normal	0	2	1	0	0	3
PL13-0170-322	1106366	Right Hind limb ring finger	PIP	R	H	4th	Normal	0	1	1	0	0	2
PL13-0170-324	1106366	Right Hind limb little finger	PIP	R	H	5th	Normal	0	0	1	0	0	1
PL13-0170-75	1106354	Left Forelimb forefinger	PIP	L	F	2th	Vehicle	3	3	3	3	3	15
PL13-0170-77	1106354	Left Forelimb middle finger	PIP	L	F	3th	Vehicle	3	3	3	3	3	15
PL13-0170-79	1106354	Left Forelimb ring finger	PIP	L	F	4th	Vehicle	4	4	3	4	4	19
PL13-0170-81	1106354	Left Forelimb little finger	PIP	L	F	5th	Vehicle	4	4	3	3	4	18
PL13-0170-84	1106354	Right Forelimb forefinger	PIP	R	F	2th	Vehicle	4	4	4	4	4	20
PL13-0170-86	1106354	Right Forelimb middle finger	PIP	R	F	3th	Vehicle	4	4	4	4	4	20
PL13-0170-88	1106354	Right Forelimb ring finger	PIP	R	F	4th	Vehicle	4	4	4	4	4	20
PL13-0170-90	1106354	Right Forelimb little finger	PIP	R	F	5th	Vehicle	4	4	4	4	4	20
PL13-0170-93	1106354	Left Hind limb forefinger	PIP	L	H	2th	Vehicle	4	4	4	4	4	20
PL13-0170-95	1106354	Left Hind limb middle finger	PIP	L	H	3th	Vehicle	4	4	4	4	4	20
PL13-0170-97	1106354	Left Hind limb ring finger	PIP	L	H	4th	Vehicle	4	4	4	4	4	20
PL13-0170-99	1106354	Left Hind limb little finger	PIP	L	H	5th	Vehicle	4	3	3	4	4	18
PL13-0170-102	1106354	Right Hind limb forefinger	PIP	R	H	2th	Vehicle	4	4	4	4	4	20
PL13-0170-104	1106354	Right Hind limb middle finger	PIP	R	H	3th	Vehicle	1	1	1	1	1	5
PL13-0170-106	1106354	Right Hind limb ring finger	PIP	R	H	4th	Vehicle	4	3	4	4	4	19
PL13-0170-108	1106354	Right Hind limb little finger	PIP	R	H	5th	Vehicle	2	1	2	2	1	8
PL13-0170-255	1107084	Left Forelimb forefinger	PIP	L	F	2th	Vehicle	3	3	3	3	3	15
PL13-0170-257	1107084	Left Forelimb middle finger	PIP	L	F	3th	Vehicle	4	4	3	3	3	17
PL13-0170-259	1107084	Left Forelimb ring finger	PIP	L	F	4th	Vehicle	4	4	4	3	4	19
PL13-0170-261	1107084	Left Forelimb little finger	PIP	L	F	5th	Vehicle	4	4	4	4	4	20
PL13-0170-264	1107084	Right Forelimb forefinger	PIP	R	F	2th	Vehicle	3	3	3	3	3	15
PL13-0170-266	1107084	Right Forelimb middle finger	PIP	R	F	3th	Vehicle	4	3	4	4	3	18
PL13-0170-268	1107084	Right Forelimb ring finger	PIP	R	F	4th	Vehicle	4	3	3	3	3	16
PL13-0170-270	1107084	Right Forelimb little finger	PIP	R	F	5th	Vehicle	4	3	4	4	3	18
PL13-0170-273	1107084	Left Hind limb forefinger	PIP	L	H	2th	Vehicle	4	4	4	3	3	18
PL13-0170-275	1107084	Left Hind limb middle finger	PIP	L	H	3th	Vehicle	4	4	4	3	3	18
PL13-0170-277	1107084	Left Hind limb ring finger	PIP	L	H	4th	Vehicle	4	4	4	3	3	18
PL13-0170-279	1107084	Left Hind limb little finger	PIP	L	H	5th	Vehicle	4	4	4	4	4	20
PL13-0170-282	1107084	Right Hind limb forefinger	PIP	R	H	2th	Vehicle	4	4	4	4	4	20
PL13-0170-284	1107084	Right Hind limb middle finger	PIP	R	H	3th	Vehicle	4	4	4	4	4	20
PL13-0170-286	1107084	Right Hind limb ring finger	PIP	R	H	4th	Vehicle	4	4	4	3	3	18
PL13-0170-288	1107084	Right Hind limb little finger	PIP	R	H	5th	Vehicle	4	4	4	4	4	20
PL13-0170-507	1106332	Left Forelimb forefinger	PIP	L	F	2th	Vehicle	4	4	4	4	4	20
PL13-0170-509	1106332	Left Forelimb middle finger	PIP	L	F	3th	Vehicle	4	4	4	4	4	20
PL13-0170-511	1106332	Left Forelimb ring finger	PIP	L	F	4th	Vehicle	4	4	4	4	4	20
PL13-0170-513	1106332	Left Forelimb little finger	PIP	L	F	5th	Vehicle	4	3	3	3	3	16
PL13-0170-516	1106332	Right Forelimb forefinger	PIP	R	F	2th	Vehicle	4	3	3	3	4	17
PL13-0170-518	1106332	Right Forelimb middle finger	PIP	R	F	3th	Vehicle	4	3	3	3	4	17
PL13-0170-520	1106332	Right Forelimb ring finger	PIP	R	F	4th	Vehicle	4	3	4	3	4	18
PL13-0170-522	1106332	Right Forelimb little finger	PIP	R	F	5th	Vehicle	4	3	4	3	4	18
PL13-0170-525	1106332	Left Hind limb forefinger	PIP	L	H	2th	Vehicle	4	3	4	3	4	18
PL13-0170-527	1106332	Left Hind limb middle finger	PIP	L	H	3th	Vehicle	4	3	3	3	4	17
PL13-0170-529	1106332	Left Hind limb ring finger	PIP	L	H	4th	Vehicle	4	4	4	4	4	20
PL13-0170-531	1106332	Left Hind limb little finger	PIP	L	H	5th	Vehicle	4	3	3	3	4	17
PL13-0170-534	1106332	Right Hind limb forefinger	PIP	R	H	2th	Vehicle	4	3	4	3	4	18
PL13-0170-536	1106332	Right Hind limb middle finger	PIP	R	H	3th	Vehicle	4	3	3	3	4	17
PL13-0170-538	1106332	Right Hind limb ring finger	PIP	R	H	4th	Vehicle	4	3	4	3	4	18
PL13-0170-540	1106332	Right Hind limb little finger	PIP	R	H	5th	Vehicle	4	4	3	3	4	18
PL13-0170-795	1106384	Left Forelimb forefinger	PIP	L	F	2th	Vehicle	3	4	3	2	2	14
PL13-0170-797	1106384	Left Forelimb middle finger	PIP	L	F	3th	Vehicle	3	4	3	2	3	15
PL13-0170-799	1106384	Left Forelimb ring finger	PIP	L	F	4th	Vehicle	3	2	3	1	3	12
PL13-0170-801	1106384	Left Forelimb little finger	PIP	L	F	5th	Vehicle	2	3	3	1	3	12
PL13-0170-804	1106384	Right Forelimb forefinger	PIP	R	F	2th	Vehicle	2	2	2	1	1	8
PL13-0170-806	1106384	Right Forelimb middle finger	PIP	R	F	3th	Vehicle	2	2	1	1	0	6
PL13-0170-808	1106384	Right Forelimb ring finger	PIP	R	F	4th	Vehicle	2	2	2	1	1	8
PL13-0170-810	1106384	Right Forelimb little finger	PIP	R	F	5th	Vehicle	3	2	3	2	3	13
PL13-0170-813	1106384	Left Hind limb forefinger	PIP	L	H	2th	Vehicle	3	2	3	2	3	13
PL13-0170-815	1106384	Left Hind limb middle finger	PIP	L	H	3th	Vehicle	2	2	2	1	1	8
PL13-0170-817	1106384	Left Hind limb ring finger	PIP	L	H	4th	Vehicle	2	2	2	1	1	8
PL13-0170-819	1106384	Left Hind limb little finger	PIP	L	H	5th	Vehicle	3	3	3	1	3	13
PL13-0170-822	1106384	Right Hind limb forefinger	PIP	R	H	2th	Vehicle	2	2	3	1	2	10
PL13-0170-824	1106384	Right Hind limb middle finger	PIP	R	H	3th	Vehicle	2	3	3	1	2	11
PL13-0170-826	1106384	Right Hind limb ring finger	PIP	R	H	4th	Vehicle	2	3	3	1	2	11
PL13-0170-828	1106384	Right Hind limb little finger	PIP	R	H	5th	Vehicle	2	3	3	2	3	13
PL13-0170-867	1107128	Left Forelimb forefinger	PIP	L	F	2th	Vehicle	3	4	4	3	4	18
PL13-0170-869	1107128	Left Forelimb middle finger	PIP	L	F	3th	Vehicle	3	4	4	3	4	18
PL13-0170-871	1107128	Left Forelimb ring finger	PIP	L	F	4th	Vehicle	3	3	4	3	4	17
PL13-0170-873	1107128	Left Forelimb little finger	PIP	L	F	5th	Vehicle	4	4	4	3	4	19
PL13-0170-876	1107128	Right Forelimb forefinger	PIP	R	F	2th	Vehicle	3	3	4	2	4	16
PL13-0170-878	1107128	Right Forelimb middle finger	PIP	R	F	3th	Vehicle	4	4	4	3	4	19
PL13-0170-880	1107128	Right Forelimb ring finger	PIP	R	F	4th	Vehicle	4	2	3	2	4	15
PL13-0170-882	1107128	Right Forelimb little finger	PIP	R	F	5th	Vehicle	4	3	4	3	4	18
PL13-0170-885	1107128	Left Hind limb forefinger	PIP	L	H	2th	Vehicle	4	2	3	2	4	15
PL13-0170-887	1107128	Left Hind limb middle finger	PIP	L	H	3th	Vehicle	4	4	4	3	4	19
PL13-0170-889	1107128	Left Hind limb ring finger	PIP	L	H	4th	Vehicle	4	3	4	2	4	17
PL13-0170-891	1107128	Left Hind limb little finger	PIP	L	H	5th	Vehicle	3	3	4	2	4	16
PL13-0170-894	1107128	Right Hind limb forefinger	PIP	R	H	2th	Vehicle	4	4	4	3	4	19
PL13-0170-896	1107128	Right Hind limb middle finger	PIP	R	H	3th	Vehicle	3	2	4	2	4	15
PL13-0170-898	1107128	Right Hind limb ring finger	PIP	R	H	4th	Vehicle	4	3	4	2	4	17
PL13-0170-900	1107128	Right Hind limb little finger	PIP	R	H	5th	Vehicle	4	3	4	2	4	17
PL13-0170-03	1106432	Left Forelimb forefinger	PIP	L	F	2th	DEX	0	0	1	1	1	3
PL13-0170-05	1106432	Left Forelimb middle finger	PIP	L	F	3th	DEX	1	1	1	1	2	6
PL13-0170-07	1106432	Left Forelimb ring finger	PIP	L	F	4th	DEX	0	1	1	1	1	4
PL13-0170-09	1106432	Left Forelimb little finger	PIP	L	F	5th	DEX	0	0	1	1	0	2
PL13-0170-12	1106432	Right Forelimb forefinger	PIP	R	F	2th	DEX	0	1	1	1	1	4
PL13-0170-14	1106432	Right Forelimb middle finger	PIP	R	F	3th	DEX	1	1	1	1	1	5
PL13-0170-16	1106432	Right Forelimb ring finger	PIP	R	F	4th	DEX	1	1	1	1	1	5
PL13-0170-18	1106432	Right Forelimb little finger	PIP	R	F	5th	DEX	1	1	1	1	1	5
PL13-0170-21	1106432	Left Hind limb forefinger	PIP	L	H	2th	DEX	0	1	2	1	1	5
PL13-0170-23	1106432	Left Hind limb middle finger	PIP	L	H	3th	DEX	1	1	1	1	1	5
PL13-0170-25	1106432	Left Hind limb ring finger	PIP	L	H	4th	DEX	0	1	1	0	1	3
PL13-0170-27	1106432	Left Hind limb little finger	PIP	L	H	5th	DEX	0	0	1	1	1	3
PL13-0170-30	1106432	Right Hind limb forefinger	PIP	R	H	2th	DEX	0	0	1	1	1	3
PL13-0170-32	1106432	Right Hind limb middle finger	PIP	R	H	3th	DEX	0	0	1	0	1	2
PL13-0170-34	1106432	Right Hind limb ring finger	PIP	R	H	4th	DEX	1	1	1	1	1	5
PL13-0170-36	1106432	Right Hind limb little finger	PIP	R	H	5th	DEX	0	1	1	1	1	4
PL13-0170-39	1106362	Left Forelimb forefinger	PIP	L	F	2th	DEX	0	0	1	0	0	1
PL13-0170-41	1106362	Left Forelimb middle finger	PIP	L	F	3th	DEX	0	0	1	0	0	1
PL13-0170-43	1106362	Left Forelimb ring finger	PIP	L	F	4th	DEX	0	0	1	0	0	1
PL13-0170-45	1106362	Left Forelimb little finger	PIP	L	F	5th	DEX	0	0	1	0	0	1
PL13-0170-48	1106362	Right Forelimb forefinger	PIP	R	F	2th	DEX	0	0	2	0	1	3
PL13-0170-50	1106362	Right Forelimb middle finger	PIP	R	F	3th	DEX	0	0	1	1	0	2
PL13-0170-52	1106362	Right Forelimb ring finger	PIP	R	F	4th	DEX	1	0	2	1	0	4
PL13-0170-54	1106362	Right Forelimb little finger	PIP	R	F	5th	DEX	1	0	1	1	0	3
PL13-0170-57	1106362	Left Hind limb forefinger	PIP	L	H	2th	DEX	0	0	1	0	0	1
PL13-0170-59	1106362	Left Hind limb middle finger	PIP	L	H	3th	DEX	0	0	1	0	0	1
PL13-0170-61	1106362	Left Hind limb ring finger	PIP	L	H	4th	DEX	0	0	2	0	0	2
PL13-0170-63	1106362	Left Hind limb little finger	PIP	L	H	5th	DEX	0	0	1	0	0	1
PL13-0170-66	1106362	Right Hind limb forefinger	PIP	R	H	2th	DEX	0	0	1	0	0	1
PL13-0170-68	1106362	Right Hind limb middle finger	PIP	R	H	3th	DEX	0	0	2	0	1	3
PL13-0170-70	1106362	Right Hind limb ring finger	PIP	R	H	4th	DEX	0	0	2	0	1	3
PL13-0170-72	1106362	Right Hind limb little finger	PIP	R	H	5th	DEX	0	0	1	0	0	1
PL13-0170-435	1106240	Left Forelimb forefinger	PIP	L	F	2th	DEX	0	0	1	0	0	1
PL13-0170-437	1106240	Left Forelimb middle finger	PIP	L	F	3th	DEX	1	0	1	1	0	3
PL13-0170-439	1106240	Left Forelimb ring finger	PIP	L	F	4th	DEX	1	1	1	0	0	3
PL13-0170-441	1106240	Left Forelimb little finger	PIP	L	F	5th	DEX	1	0	1	1	0	3
PL13-0170-444	1106240	Right Forelimb forefinger	PIP	R	F	2th	DEX	0	0	1	1	1	3
PL13-0170-446	1106240	Right Forelimb middle finger	PIP	R	F	3th	DEX	0	0	1	0	0	1
PL13-0170-448	1106240	Right Forelimb ring finger	PIP	R	F	4th	DEX	0	1	1	0	0	2
PL13-0170-450	1106240	Right Forelimb little finger	PIP	R	F	5th	DEX	1	0	1	1	0	3
PL13-0170-453	1106240	Left Hind limb forefinger	PIP	L	H	2th	DEX	2	1	3	2	3	11
PL13-0170-455	1106240	Left Hind limb middle finger	PIP	L	H	3th	DEX	1	1	1	1	1	5
PL13-0170-457	1106240	Left Hind limb ring finger	PIP	L	H	4th	DEX	1	1	1	0	1	4
PL13-0170-459	1106240	Left Hind limb little finger	PIP	L	H	5th	DEX	1	1	1	1	0	4
PL13-0170-462	1106240	Right Hind limb forefinger	PIP	R	H	2th	DEX	3	3	3	2	3	14
PL13-0170-464	1106240	Right Hind limb middle finger	PIP	R	H	3th	DEX	1	1	1	0	0	3
PL13-0170-466	1106240	Right Hind limb ring finger	PIP	R	H	4th	DEX	1	1	1	1	1	5
PL13-0170-468	1106240	Right Hind limb little finger	PIP	R	H	5th	DEX	1	0	1	1	0	3
PL13-0170-543	1106304	Left Forelimb forefinger	PIP	L	F	2th	DEX	1	1	2	1	0	5
PL13-0170-545	1106304	Left Forelimb middle finger	PIP	L	F	3th	DEX	0	0	1	0	0	1
PL13-0170-547	1106304	Left Forelimb ring finger	PIP	L	F	4th	DEX	0	0	1	0	0	1
PL13-0170-549	1106304	Left Forelimb little finger	PIP	L	F	5th	DEX	1	1	2	1	0	5
PL13-0170-552	1106304	Right Forelimb forefinger	PIP	R	F	2th	DEX	1	1	2	0	0	4
PL13-0170-554	1106304	Right Forelimb middle finger	PIP	R	F	3th	DEX	1	0	1	0	0	2
PL13-0170-556	1106304	Right Forelimb ring finger	PIP	R	F	4th	DEX	1	0	2	1	0	4
PL13-0170-558	1106304	Right Forelimb little finger	PIP	R	F	5th	DEX	1	0	2	0	0	3
PL13-0170-561	1106304	Left Hind limb forefinger	PIP	L	H	2th	DEX	2	1	2	1	1	7
PL13-0170-563	1106304	Left Hind limb middle finger	PIP	L	H	3th	DEX	2	3	2	1	1	9
PL13-0170-565	1106304	Left Hind limb ring finger	PIP	L	H	4th	DEX	2	3	2	0	1	8
PL13-0170-567	1106304	Left Hind limb little finger	PIP	L	H	5th	DEX	1	1	1	1	1	5
PL13-0170-570	1106304	Right Hind limb forefinger	PIP	R	H	2th	DEX	1	2	1	1	1	6
PL13-0170-572	1106304	Right Hind limb middle finger	PIP	R	H	3th	DEX	2	2	2	1	1	8
PL13-0170-574	1106304	Right Hind limb ring finger	PIP	R	H	4th	DEX	1	0	1	0	0	2
PL13-0170-576	1106304	Right Hind limb little finger	PIP	R	H	5th	DEX	1	1	1	1	1	5
PL13-0170-1083	1106164	Left Forelimb forefinger	PIP	L	F	2th	DEX	1	2	2	1	1	7
PL13-0170-1085	1106164	Left Forelimb middle finger	PIP	L	F	3th	DEX	1	1	2	0	1	5
PL13-0170-1087	1106164	Left Forelimb ring finger	PIP	L	F	4th	DEX	1	1	2	0	0	4
PL13-0170-1089	1106164	Left Forelimb little finger	PIP	L	F	5th	DEX	1	1	2	0	1	5
PL13-0170-1092	1106164	Right Forelimb forefinger	PIP	R	F	2th	DEX	1	1	2	0	0	4
PL13-0170-1094	1106164	Right Forelimb middle finger	PIP	R	F	3th	DEX	1	1	1	0	0	3
PL13-0170-1096	1106164	Right Forelimb ring finger	PIP	R	F	4th	DEX	1	1	1	0	0	3
PL13-0170-1098	1106164	Right Forelimb little finger	PIP	R	F	5th	DEX	1	2	2	1	0	6
PL13-0170-1101	1106164	Left Hind limb forefinger	PIP	L	H	2th	DEX	1	1	1	0	0	3
PL13-0170-1103	1106164	Left Hind limb middle finger	PIP	L	H	3th	DEX	2	2	2	0	1	7
PL13-0170-1105	1106164	Left Hind limb ring finger	PIP	L	H	4th	DEX	2	2	2	0	1	7
PL13-0170-1107	1106164	Left Hind limb little finger	PIP	L	H	5th	DEX	1	1	2	1	1	6
PL13-0170-1110	1106164	Right Hind limb forefinger	PIP	R	H	2th	DEX	2	2	2	0	1	7
PL13-0170-1112	1106164	Right Hind limb middle finger	PIP	R	H	3th	DEX	2	2	2	0	1	7
PL13-0170-1114	1106164	Right Hind limb ring finger	PIP	R	H	4th	DEX	1	1	2	1	1	6
PL13-0170-1116	1106164	Right Hind limb little finger	PIP	R	H	5th	DEX	2	2	3	1	2	10
PL13-0170-183	1105334	Left Forelimb forefinger	PIP	L	F	2th	EVT-401(H)	0	0	1	0	1	2
PL13-0170-185	1105334	Left Forelimb middle finger	PIP	L	F	3th	EVT-401(H)	1	0	1	0	1	3
PL13-0170-187	1105334	Left Forelimb ring finger	PIP	L	F	4th	EVT-401(H)	0	0	1	0	0	1
PL13-0170-189	1105334	Left Forelimb little finger	PIP	L	F	5th	EVT-401(H)	1	0	1	0	0	2
PL13-0170-192	1105334	Right Forelimb forefinger	PIP	R	F	2th	EVT-401(H)	1	0	1	0	1	3
PL13-0170-194	1105334	Right Forelimb middle finger	PIP	R	F	3th	EVT-401(H)	1	0	1	0	0	2
PL13-0170-196	1105334	Right Forelimb ring finger	PIP	R	F	4th	EVT-401(H)	1	0	1	0	1	3
PL13-0170-198	1105334	Right Forelimb little finger	PIP	R	F	5th	EVT-401(H)	1	0	1	0	0	2
PL13-0170-201	1105334	Left Hind limb forefinger	PIP	L	H	2th	EVT-401(H)	3	4	3	2	2	14
PL13-0170-203	1105334	Left Hind limb middle finger	PIP	L	H	3th	EVT-401(H)	3	3	2	2	2	12
PL13-0170-205	1105334	Left Hind limb ring finger	PIP	L	H	4th	EVT-401(H)	1	1	1	1	1	5
PL13-0170-207	1105334	Left Hind limb little finger	PIP	L	H	5th	EVT-401(H)	1	1	1	1	0	4
PL13-0170-210	1105334	Right Hind limb forefinger	PIP	R	H	2th	EVT-401(H)	3	4	3	2	2	14
PL13-0170-212	1105334	Right Hind limb middle finger	PIP	R	H	3th	EVT-401(H)	2	3	2	1	2	10
PL13-0170-214	1105334	Right Hind limb ring finger	PIP	R	H	4th	EVT-401(H)	1	2	1	1	1	6
PL13-0170-216	1105334	Right Hind limb little finger	PIP	R	H	5th	EVT-401(H)	3	3	2	2	2	12
PL13-0170-579	1106184	Left Forelimb forefinger	PIP	L	F	2th	EVT-401(H)	2	2	2	1	1	8
PL13-0170-581	1106184	Left Forelimb middle finger	PIP	L	F	3th	EVT-401(H)	3	2	3	2	2	12
PL13-0170-583	1106184	Left Forelimb ring finger	PIP	L	F	4th	EVT-401(H)	3	2	3	1	2	11
PL13-0170-585	1106184	Left Forelimb little finger	PIP	L	F	5th	EVT-401(H)	3	3	3	2	2	13
PL13-0170-588	1106184	Right Forelimb forefinger	PIP	R	F	2th	EVT-401(H)	3	3	3	2	3	14
PL13-0170-590	1106184	Right Forelimb middle finger	PIP	R	F	3th	EVT-401(H)	4	3	3	3	4	17
PL13-0170-592	1106184	Right Forelimb ring finger	PIP	R	F	4th	EVT-401(H)	3	3	3	2	3	14
PL13-0170-594	1106184	Right Forelimb little finger	PIP	R	F	5th	EVT-401(H)	3	3	3	2	3	14
PL13-0170-597	1106184	Left Hind limb forefinger	PIP	L	H	2th	EVT-401(H)	3	3	4	2	2	14
PL13-0170-599	1106184	Left Hind limb middle finger	PIP	L	H	3th	EVT-401(H)	3	3	3	2	4	15
PL13-0170-601	1106184	Left Hind limb ring finger	PIP	L	H	4th	EVT-401(H)	3	2	3	2	2	12
PL13-0170-603	1106184	Left Hind limb little finger	PIP	L	H	5th	EVT-401(H)	4	3	4	2	3	16
PL13-0170-606	1106184	Right Hind limb forefinger	PIP	R	H	2th	EVT-401(H)	3	2	3	2	3	13
PL13-0170-608	1106184	Right Hind limb middle finger	PIP	R	H	3th	EVT-401(H)	2	2	2	1	1	8
PL13-0170-610	1106184	Right Hind limb ring finger	PIP	R	H	4th	EVT-401(H)	3	2	3	2	2	12
PL13-0170-612	1106184	Right Hind limb little finger	PIP	R	H	5th	EVT-401(H)	3	2	3	2	2	12
PL13-0170-615	1106484	Left Forelimb forefinger	PIP	L	F	2th	EVT-401(H)	1	0	1	0	0	2
PL13-0170-617	1106484	Left Forelimb middle finger	PIP	L	F	3th	EVT-401(H)	1	0	1	1	0	3
PL13-0170-619	1106484	Left Forelimb ring finger	PIP	L	F	4th	EVT-401(H)	1	0	1	0	0	2
PL13-0170-621	1106484	Left Forelimb little finger	PIP	L	F	5th	EVT-401(H)	1	0	1	1	0	3
PL13-0170-624	1106484	Right Forelimb forefinger	PIP	R	F	2th	EVT-401(H)	1	0	1	1	0	3
PL13-0170-626	1106484	Right Forelimb middle finger	PIP	R	F	3th	EVT-401(H)	1	1	1	0	0	3
PL13-0170-628	1106484	Right Forelimb ring finger	PIP	R	F	4th	EVT-401(H)	1	0	1	0	0	2
PL13-0170-630	1106484	Right Forelimb little finger	PIP	R	F	5th	EVT-401(H)	1	0	1	0	0	2
PL13-0170-633	1106484	Left Hind limb forefinger	PIP	L	H	2th	EVT-401(H)	1	1	1	0	0	3
PL13-0170-635	1106484	Left Hind limb middle finger	PIP	L	H	3th	EVT-401(H)	2	2	2	1	1	8
PL13-0170-637	1106484	Left Hind limb ring finger	PIP	L	H	4th	EVT-401(H)	3	2	4	2	3	14
PL13-0170-639	1106484	Left Hind limb little finger	PIP	L	H	5th	EVT-401(H)	1	1	2	1	0	5
PL13-0170-642	1106484	Right Hind limb forefinger	PIP	R	H	2th	EVT-401(H)	1	0	1	1	0	3
PL13-0170-644	1106484	Right Hind limb middle finger	PIP	R	H	3th	EVT-401(H)	1	1	1	0	0	3
PL13-0170-646	1106484	Right Hind limb ring finger	PIP	R	H	4th	EVT-401(H)	4	2	4	3	3	16
PL13-0170-648	1106484	Right Hind limb little finger	PIP	R	H	5th	EVT-401(H)	3	2	3	2	2	12
PL13-0170-651	1106132	Left Forelimb forefinger	PIP	L	F	2th	EVT-401(H)	2	2	3	1	1	9
PL13-0170-653	1106132	Left Forelimb middle finger	PIP	L	F	3th	EVT-401(H)	2	2	3	1	1	9
PL13-0170-655	1106132	Left Forelimb ring finger	PIP	L	F	4th	EVT-401(H)	2	2	3	1	1	9
PL13-0170-657	1106132	Left Forelimb little finger	PIP	L	F	5th	EVT-401(H)	3	2	2	2	1	10
PL13-0170-660	1106132	Right Forelimb forefinger	PIP	R	F	2th	EVT-401(H)	2	2	3	1	1	9
PL13-0170-662	1106132	Right Forelimb middle finger	PIP	R	F	3th	EVT-401(H)	3	2	3	2	1	11
PL13-0170-664	1106132	Right Forelimb ring finger	PIP	R	F	4th	EVT-401(H)	2	1	2	1	1	7
PL13-0170-666	1106132	Right Forelimb little finger	PIP	R	F	5th	EVT-401(H)	2	2	3	1	1	9
PL13-0170-669	1106132	Left Hind limb forefinger	PIP	L	H	2th	EVT-401(H)	3	2	3	2	1	11
PL13-0170-671	1106132	Left Hind limb middle finger	PIP	L	H	3th	EVT-401(H)	2	2	3	1	1	9
PL13-0170-673	1106132	Left Hind limb ring finger	PIP	L	H	4th	EVT-401(H)	2	2	3	1	1	9
PL13-0170-675	1106132	Left Hind limb little finger	PIP	L	H	5th	EVT-401(H)	2	3	3	1	1	10
PL13-0170-678	1106132	Right Hind limb forefinger	PIP	R	H	2th	EVT-401(H)	3	2	4	2	1	12
PL13-0170-680	1106132	Right Hind limb middle finger	PIP	R	H	3th	EVT-401(H)	2	2	3	1	1	9
PL13-0170-682	1106132	Right Hind limb ring finger	PIP	R	H	4th	EVT-401(H)	2	2	3	1	1	9
PL13-0170-684	1106132	Right Hind limb little finger	PIP	R	H	5th	EVT-401(H)	2	2	3	1	1	9
PL13-0170-759	1107114	Left Forelimb forefinger	PIP	L	F	2th	EVT-401(H)	2	1	2	0	1	6
PL13-0170-761	1107114	Left Forelimb middle finger	PIP	L	F	3th	EVT-401(H)	1	1	2	0	1	5
PL13-0170-763	1107114	Left Forelimb ring finger	PIP	L	F	4th	EVT-401(H)	1	1	1	0	0	3
PL13-0170-765	1107114	Left Forelimb little finger	PIP	L	F	5th	EVT-401(H)	1	1	1	0	1	4
PL13-0170-768	1107114	Right Forelimb forefinger	PIP	R	F	2th	EVT-401(H)	1	1	1	0	0	3
PL13-0170-770	1107114	Right Forelimb middle finger	PIP	R	F	3th	EVT-401(H)	1	0	1	0	0	2
PL13-0170-772	1107114	Right Forelimb ring finger	PIP	R	F	4th	EVT-401(H)	0	0	1	0	0	1
PL13-0170-774	1107114	Right Forelimb little finger	PIP	R	F	5th	EVT-401(H)	1	0	1	0	0	2
PL13-0170-777	1107114	Left Hind limb forefinger	PIP	L	H	2th	EVT-401(H)	1	0	1	0	0	2
PL13-0170-779	1107114	Left Hind limb middle finger	PIP	L	H	3th	EVT-401(H)	1	0	1	0	0	2
PL13-0170-781	1107114	Left Hind limb ring finger	PIP	L	H	4th	EVT-401(H)	1	1	1	0	0	3
PL13-0170-783	1107114	Left Hind limb little finger	PIP	L	H	5th	EVT-401(H)	1	1	1	0	0	3
PL13-0170-786	1107114	Right Hind limb forefinger	PIP	R	H	2th	EVT-401(H)	1	0	1	0	0	2
PL13-0170-788	1107114	Right Hind limb middle finger	PIP	R	H	3th	EVT-401(H)	1	1	1	0	0	3
PL13-0170-790	1107114	Right Hind limb ring finger	PIP	R	H	4th	EVT-401(H)	1	1	1	0	0	3
PL13-0170-792	1107114	Right Hind limb little finger	PIP	R	H	5th	EVT-401(H)	1	0	1	0	0	2
PL13-0170-939	1106328	Left Forelimb forefinger	PIP	L	F	2th	EVT-401(H)	2	1	2	0	1	6
PL13-0170-941	1106328	Left Forelimb middle finger	PIP	L	F	3th	EVT-401(H)	2	1	2	0	1	6
PL13-0170-943	1106328	Left Forelimb ring finger	PIP	L	F	4th	EVT-401(H)	2	2	2	1	1	8
PL13-0170-945	1106328	Left Forelimb little finger	PIP	L	F	5th	EVT-401(H)	2	2	3	1	1	9
PL13-0170-948	1106328	Right Forelimb forefinger	PIP	R	F	2th	EVT-401(H)	2	3	3	0	1	9
PL13-0170-950	1106328	Right Forelimb middle finger	PIP	R	F	3th	EVT-401(H)	2	1	2	0	1	6
PL13-0170-952	1106328	Right Forelimb ring finger	PIP	R	F	4th	EVT-401(H)	3	3	3	1	1	11
PL13-0170-954	1106328	Right Forelimb little finger	PIP	R	F	5th	EVT-401(H)	2	3	3	1	1	10
PL13-0170-957	1106328	Left Hind limb forefinger	PIP	L	H	2th	EVT-401(H)	1	1	2	1	1	6
PL13-0170-959	1106328	Left Hind limb middle finger	PIP	L	H	3th	EVT-401(H)	2	2	2	0	1	7
PL13-0170-961	1106328	Left Hind limb ring finger	PIP	L	H	4th	EVT-401(H)	2	3	2	1	1	9
PL13-0170-963	1106328	Left Hind limb little finger	PIP	L	H	5th	EVT-401(H)	2	1	2	1	1	7
PL13-0170-966	1106328	Right Hind limb forefinger	PIP	R	H	2th	EVT-401(H)	2	2	2	1	0	7
PL13-0170-968	1106328	Right Hind limb middle finger	PIP	R	H	3th	EVT-401(H)	2	1	2	0	1	6
PL13-0170-970	1106328	Right Hind limb ring finger	PIP	R	H	4th	EVT-401(H)	2	2	2	0	1	7
PL13-0170-972	1106328	Right Hind limb little finger	PIP	R	H	5th	EVT-401(H)	3	2	2	1	1	9
